# Supplementary material for: Comparative RNA-Seq Analysis of Early-Infected Peach Leaves by the Invasive Phytopathogen Xanthomonas arboricola pv. pruni
Source: PLoS One. 2013 Jan 14;8(1):e54196. doi: 10.1371/journal.pone.0054196 (PMC3544827; doi:10.1371/journal.pone.0054196)
Supplement: Table S1 — Complete list of differentially expressed peach genes at 2 h post inoculation with X. arboricola pv. pruni. (XLSX) [file pone.0054196.s002.xlsx]

## Sheet: Tabelle1
gene	locus	sample_1	sample_2	value_1	value_2	log2 (fold_change)	test_stat	p_value	q_value	significant	Pfam	PANTHER	KOG	A. thaliana gene	gene abbrev.	annotation
ppa018078m	scaffold_3:15908056-15910241	C2	I2	0.171815	0.683983	1.99931	-3.86512	0.000111035	0.00589145	yes				AT5G55490.1	GEX1	gamete expressed protein 1
ppa008191m	scaffold_1:43326690-43328475	C2	I2	19.6329	79.3321	2.01463	-9.42799	0	0	yes	PF00190,PF07883			AT1G07750.1		RmlC-like cupins superfamily protein
ppa005520m	scaffold_2:10688046-10690379	C2	I2	0.431664	1.75943	2.02713	-5.7861	7.2038e-09	2.04843e-06	yes		PTHR11926	KOG1192	AT5G65550.1		UDP-Glycosyltransferase superfamily protein
ppa026843m	scaffold_4:7730728-7732600	C2	I2	3.76685	0.914137	-2.04288	5.36882	7.9252e-08	1.54716e-05	yes	PF02365			AT3G12910.1		NAC (No Apical Meristem) domain transcriptional regulator superfamily protein
ppa024025m	scaffold_4:6868563-6870716	C2	I2	1.37749	5.69816	2.04845	-6.51362	7.33622e-11	3.66474e-08	yes	PF01397,PF03936			AT3G25820.1	TPS-CIN	terpene synthase-like sequence-1,8-cineole
ppa026646m	scaffold_6:26215585-26216104	C2	I2	1.10489	4.6083	2.06034	-4.45691	8.31483e-06	0.000760807	yes	PF05641			AT1G06340.1		Plant Tudor-like protein
ppa003630m	scaffold_2:10311839-10314437	C2	I2	0.383802	1.62227	2.07958	-5.95007	2.68021e-09	8.42625e-07	yes	PF00004	PTHR23070	KOG0743	AT5G57480.1		P-loop containing nucleoside triphosphate hydrolases superfamily protein
ppa005210m	scaffold_4:13933138-13935242	C2	I2	8.2025	34.7579	2.0832	-9.42635	0	0	yes	PF00332,PF07983			AT5G55180.1		O-Glycosyl hydrolases family 17 protein
ppa024010m	scaffold_6:5601484-5606968	C2	I2	0.771899	0.179903	-2.10119	5.13683	2.7941e-07	4.53012e-05	yes	PF01582,PF00931,PF00560	PTHR23155	KOG4658	AT5G36930.1		Disease resistance protein (TIR-NBS-LRR class) family
ppa006471m	scaffold_4:25896488-25897875	C2	I2	0.167961	0.722369	2.10461	-3.56719	0.000360825	0.0146253	yes	PF04564	PTHR22849		AT1G49780.1	PUB26	plant U-box 26
ppa007865m	scaffold_8:13473672-13475324	C2	I2	0.706399	3.06482	2.11725	-5.78949	7.06013e-09	2.03894e-06	yes	PF03171	PTHR10209	KOG0143	AT3G19000.1		2-oxoglutarate (2OG) and Fe(II)-dependent oxygenase superfamily protein
ppa019283m	scaffold_5:2860133-2863032	C2	I2	0.144209	0.631492	2.13061	-4.76909	1.85065e-06	0.000228037	yes	PF00931,PF00560	PTHR23155	KOG4658	AT3G07040.1	RPM1	NB-ARC domain-containing disease resistance protein
ppa017486m	scaffold_9:961659-962939	C2	I2	1.38388	0.298525	-2.2128	4.54368	5.52815e-06	0.000561411	yes	PF03140			AT2G36430.1		Plant protein of unknown function (DUF247)
ppa011026m	scaffold_1:27131290-27132679	C2	I2	51.3635	247.452	2.26834	-10.6327	0	0	yes	PF00445	PTHR11240	KOG1642	AT2G02990.1	RNS1	ribonuclease 1
ppa025699m	scaffold_6:4643308-4646271	C2	I2	0.103637	0.499752	2.26967	-3.87952	0.000104662	0.00565851	yes	PF05922,PF00082,PF02225	PTHR10795		AT3G46850.1		Subtilase family protein
ppa025363m	scaffold_1:30238934-30239564	C2	I2	0.998723	4.9982	2.32325	-4.40155	1.07479e-05	0.000928285	yes	PF00407,PF10604			AT1G70830.3	MLP28	MLP-like protein 28
ppa016517m	scaffold_4:8554326-8556947	C2	I2	0.0749136	0.377515	2.33324	-3.50392	0.000458471	0.017207	yes	PF00931,PF00560	PTHR23155	KOG4658	AT3G07040.1	RPM1	NB-ARC domain-containing disease resistance protein
ppa016854m	scaffold_3:2014891-2015275	C2	I2	3.72865	0.719922	-2.37274	3.30248	0.000958334	0.0296463	yes
ppa003298m	scaffold_2:2040663-2044301	C2	I2	0.09552	0.497957	2.38215	-3.58425	0.000338046	0.0139467	yes	PF07690,PF00854	PTHR11654	KOG1237	AT3G54450.1		Major facilitator superfamily protein
ppa023506m	scaffold_6:11139729-11142503	C2	I2	0.087446	0.516648	2.56272	-3.89312	9.89649e-05	0.00539068	yes				AT3G11590.1
ppa018164m	scaffold_5:15819197-15819660	C2	I2	2.73818	16.5584	2.59627	-3.62559	0.000288303	0.0122499	yes				AT3G47510.1
ppa017640m	scaffold_6:20169905-20172507	C2	I2	0.9497	6.25051	2.71843	-7.69085	1.46549e-14	3.00964e-11	yes	PF00010	PTHR11514		AT4G37850.1		basic helix-loop-helix (bHLH) DNA-binding superfamily protein
ppa008019m	scaffold_1:4759753-4762427	C2	I2	0.157376	1.06655	2.76066	-4.22838	2.35384e-05	0.00174723	yes	PF00560	PTHR23155	KOG0617	AT2G19330.1	PIRL6	plant intracellular ras group-related LRR 6
ppa020955m	scaffold_6:11252347-11253498	C2	I2	0.326371	2.25437	2.78814	-4.8768	1.07821e-06	0.000142347	yes	PF00106	PTHR19410	KOG0725	AT2G47140.1		NAD(P)-binding Rossmann-fold superfamily protein
ppa024618m	scaffold_2:25987556-25989852	C2	I2	0.116622	0.820749	2.81511	-3.57441	0.000351022	0.0143222	yes	PF00628,PF00856	PTHR22884		AT5G24330.1	ATXR6	ARABIDOPSIS TRITHORAX-RELATED PROTEIN 6
ppa021264m	scaffold_2:10329645-10330038	C2	I2	1.05251	7.40729	2.81511	-4.92627	8.38134e-07	0.000116475	yes				AT2G31940.1
ppa002624m	scaffold_1:1984511-1987374	C2	I2	0.214782	1.52557	2.8284	-6.44787	1.13433e-10	5.37583e-08	yes	PF11594	PTHR13871:SF2		AT3G01680.1
ppa016957m	scaffold_5:2887784-2891309	C2	I2	0.143254	1.04552	2.86757	-4.05039	5.1132e-05	0.00317139	yes				AT5G45610.1	SUV2	protein dimerizations
ppa007061m	scaffold_1:40466841-40469246	C2	I2	0.128833	0.994002	2.94774	-4.17554	2.97283e-05	0.00205794	yes	PF00892			AT4G08290.1		nodulin MtN21 /EamA-like transporter family protein
ppa024876m	scaffold_5:10557288-10557924	C2	I2	4.77472	0.599787	-2.99289	5.86158	4.58489e-09	1.41238e-06	yes	PF04525			AT3G14260.1		Protein of unknown function (DUF567)
ppa025198m	scaffold_6:25525959-25528589	C2	I2	0.593082	0.0742033	-2.99868	3.35188	0.00080266	0.0262576	yes	PF08263,PF00560	PTHR23258	KOG4579	AT1G79620.1		Leucine-rich repeat protein kinase family protein
ppa018309m	scaffold_7:14410465-14411845	C2	I2	0.274561	2.46627	3.16713	-6.98252	2.89924e-12	2.60048e-09	yes	PF03140			AT2G36430.1		Plant protein of unknown function (DUF247)
ppa026854m	scaffold_2:16627379-16628006	C2	I2	0.176256	2.08271	3.56272	-4.03343	5.49679e-05	0.00334201	yes	PF00097	PTHR16047		AT5G03450.1		Transducin/WD40 repeat-like superfamily protein
ppa000571m	scaffold_3:15096489-15103179	C2	I2	0.0322704	0.437397	3.76066	-4.90395	9.39289e-07	0.000127653	yes				AT5G48310.2
