# Supplementary material for: Comparative RNA-Seq Analysis of Early-Infected Peach Leaves by the Invasive Phytopathogen Xanthomonas arboricola pv. pruni
Source: PLoS One. 2013 Jan 14;8(1):e54196. doi: 10.1371/journal.pone.0054196 (PMC3544827; doi:10.1371/journal.pone.0054196)
Supplement: Table S2 — Complete list of differentially expressed peach genes at 12 h post inoculation with X. arboricola pv. pruni. (XLSX) [file pone.0054196.s003.xlsx]

## Sheet: Tabelle1
gene	locus	sample_3	sample_4	value_3	value_4	log2 (fold_change)	test_stat	p_value	q_value	significant	Pfam	PANTHER	KOG	A. thaliana gene	gene abbrev.	annotation
ppa000961m	scaffold_5:2844675-2847534	C12	I12	2.80145	11.357	2.01934	-5.64584	1.64374e-08	2.97455e-06	yes	PF00931,PF00560	PTHR23155	KOG4658	AT3G07040.1	RPM1	NB-ARC domain-containing disease resistance protein
ppa000999m	scaffold_2:18032007-18036356	C12	I12	0.574052	2.53969	2.1454	-4.4882	7.18284e-06	0.000510301	yes	PF00560	PTHR23258	KOG0472	AT2G34930.1		disease resistance family protein / LRR family protein
ppa001135m	scaffold_5:18201752-18206006	C12	I12	1.4703	0.325389	-2.17587	4.07862	4.53041e-05	0.00231123	yes	PF00862,PF00534	PTHR12526	KOG0853	AT1G73370.1	SUS6	sucrose synthase 6
ppa001340m	scaffold_4:1813674-1818989	C12	I12	8.84278	2.17317	-2.0247	5.35879	8.37822e-08	1.17307e-05	yes	PF01301,PF02140	PTHR23421	KOG0496	AT2G28470.1	BGAL8	beta-galactosidase 8
ppa001363m	scaffold_8:11532089-11538622	C12	I12	2.26822	0.270716	-3.06671	5.85033	4.90593e-09	1.02289e-06	yes	PF01301,PF02140	PTHR23421	KOG0496	AT4G36360.1	BGAL3	beta-galactosidase 3
ppa001498m	scaffold_7:15945259-15949214	C12	I12	0.349132	3.46214	3.30982	-6.78156	1.18883e-11	4.85193e-09	yes	PF00931,PF00560,PF05659	PTHR23155	KOG4658	AT5G66900.1		Disease resistance protein (CC-NBS-LRR class) family
ppa001656m	scaffold_8:21719593-21723317	C12	I12	1.87826	0.45256	-2.05321	3.95689	7.59315e-05	0.00336378	yes	PF00933,PF01915			AT1G02640.1	BXL2	beta-xylosidase 2
ppa001718m	scaffold_1:9201980-9206434	C12	I12	1.26712	9.54867	2.91375	-7.15623	8.29337e-13	4.07906e-10	yes	PF00933,PF01915			AT5G49360.1	BXL1	beta-xylosidase 1
ppa002572m	scaffold_6:26559942-26562551	C12	I12	1.05599	0.167493	-2.65643	4.16078	3.17169e-05	0.0017298	yes	PF00012	PTHR19375	KOG0100	AT5G42020.1	BIP2	Heat shock protein 70 (Hsp 70) family protein
ppa002624m	scaffold_1:1984511-1987374	C12	I12	1.12812	0.275633	-2.03309	3.45103	0.00055845	0.015823	yes	PF11594	PTHR13871:SF2		AT3G01680.1
ppa002804m	scaffold_4:8569748-8572300	C12	I12	44.8164	7.20586	-2.63679	8.29786	0	0	yes	PF03055	PTHR10543	KOG1285	AT3G14440.1	NCED3	nine-cis-epoxycarotenoid dioxygenase 3
ppa003180m	scaffold_2:20505004-20506820	C12	I12	3.70156	16.047	2.1161	-5.70875	1.13806e-08	2.18303e-06	yes	PF06813,PF07690	PTHR21576		AT2G39210.1		Major facilitator superfamily protein
ppa003183m	scaffold_4:19409996-19412974	C12	I12	0.949082	0.11539	-3.04001	4.27485	1.91263e-05	0.00114352	yes	PF00005,PF01061	PTHR19241	KOG0061	AT3G21090.1		ABC-2 type transporter family protein
ppa003296m	scaffold_6:4899350-4901808	C12	I12	0.857617	0.0891506	-3.26602	4.61079	4.01142e-06	0.000317963	yes	PF07732,PF00394,PF07731	PTHR11709	KOG1263	AT2G29130.1	LAC2	laccase 2
ppa003349m	scaffold_2:23323510-23325731	C12	I12	0.051856	0.703762	3.7625	-4.07602	4.58138e-05	0.00232487	yes	PF07732,PF00394,PF07731	PTHR11709	KOG1263	AT2G40370.1	LAC5	laccase 5
ppa003400m	scaffold_8:21425388-21428829	C12	I12	1.95198	0.404027	-2.27241	4.0635	4.83417e-05	0.00243383	yes	PF04043,PF01095			AT4G02320.1		Plant invertase/pectin methylesterase inhibitor superfamily
ppa003422m	scaffold_5:9981558-9984803	C12	I12	5.23941	1.22955	-2.09127	4.57797	4.6951e-06	0.000364621	yes	PF00732,PF05199	PTHR11552	KOG1238	AT1G12570.1		Glucose-methanol-choline (GMC) oxidoreductase family protein
ppa003528m	scaffold_1:8026381-8028341	C12	I12	1.86932	0.0308442	-5.92137	5.4992	3.81515e-08	6.09851e-06	yes	PF04043,PF01095			AT5G27870.1		Plant invertase/pectin methylesterase inhibitor superfamily
ppa003715m	scaffold_6:1174626-1176515	C12	I12	0.01824	1.0271	5.81533	-3.90102	9.5787e-05	0.00402936	yes	PF07732,PF00394,PF07731	PTHR11709	KOG1263	AT1G55570.1	sks12	SKU5 similar 12
ppa003831m	scaffold_3:8324770-8328703	C12	I12	203.45	42.8123	-2.24858	6.60744	3.91032e-11	1.41524e-08	yes	PF00232	PTHR10353	KOG0626	AT2G44450.1	BGLU15	beta glucosidase 15
ppa003832m	scaffold_7:17995922-18000786	C12	I12	0.867933	3.99924	2.20407	-4.47198	7.74982e-06	0.000538612	yes	PF00501	PTHR11968	KOG1176	AT1G20560.1	AAE1	acyl activating enzyme 1
ppa004002m	scaffold_1:25307218-25311678	C12	I12	7.52235	0.865806	-3.11907	6.72602	1.74365e-11	6.82585e-09	yes	PF00295			AT1G60590.1		Pectin lyase-like superfamily protein
ppa004011m	scaffold_1:34465238-34468221	C12	I12	52.7863	12.1819	-2.11542	6.72255	1.78573e-11	6.85076e-09	yes	PF08392,PF08541			AT2G26250.1	KCS10	3-ketoacyl-CoA synthase 10
ppa004166m	scaffold_4:26687004-26690577	C12	I12	8.46642	42.7601	2.33644	-7.00381	2.4909e-12	1.11117e-09	yes		PTHR11785	KOG1289	AT2G01170.1	BAT1	bidirectional amino acid transporter 1
ppa004236m	scaffold_2:23027210-23030165	C12	I12	1.09069	0.219315	-2.31416	3.57255	0.000353518	0.0114935	yes	PF03005			AT3G55990.1	ESK1	Plant protein of unknown function (DUF828)
ppa004336m	scaffold_4:5076835-5078837	C12	I12	0.950607	0.106747	-3.15466	4.32145	1.55006e-05	0.000956056	yes	PF03765,PF00650	PTHR23324	KOG1471	AT1G30690.1		Sec14p-like phosphatidylinositol transfer family protein
ppa004635m	scaffold_6:21292414-21295206	C12	I12	2.00285	0.232519	-3.10664	4.95387	7.27514e-07	7.71004e-05	yes	PF00067	PTHR19383	KOG0156	AT4G37370.1	CYP81D8	cytochrome P450, family 81, subfamily D, polypeptide 8
ppa004689m	scaffold_6:25694688-25697043	C12	I12	3.47805	0.819396	-2.08565	5.32422	1.01389e-07	1.36003e-05	yes		PTHR11601	KOG1549	AT5G26600.1		Pyridoxal phosphate (PLP)-dependent transferases superfamily protein
ppa004817m	scaffold_6:9773812-9778966	C12	I12	7.29415	0.451332	-4.01448	7.6377	2.22045e-14	1.63818e-11	yes	PF07993,PF03015	PTHR11011	KOG1221	AT4G33790.1	CER4	Jojoba acyl CoA reductase-related male sterility protein
ppa004832m	scaffold_7:19041633-19043368	C12	I12	0.669822	0.0915502	-2.87114	3.70437	0.000211919	0.00768435	yes	PF00067	PTHR19383	KOG0156	AT5G07990.1	TT7	Cytochrome P450 superfamily protein
ppa004865m	scaffold_8:16297288-16300825	C12	I12	0.741547	0.0367071	-4.33641	3.93021	8.48729e-05	0.003634	yes	PF01490	PTHR22950	KOG1303	AT2G21050.1	LAX2	like AUXIN RESISTANT 2
ppa005020m	scaffold_6:4925453-4931204	C12	I12	3.04096	0.669021	-2.1844	4.34802	1.3737e-05	0.000866785	yes	PF00067	PTHR19383	KOG0157	AT2G29090.1	CYP707A2	cytochrome P450, family 707, subfamily A, polypeptide 2
ppa005040m	scaffold_3:7320060-7322318	C12	I12	3.09641	0.60468	-2.35635	4.54858	5.40101e-06	0.000405633	yes		PTHR13683	KOG1339	AT1G79720.1		Eukaryotic aspartyl protease family protein
ppa005043m	scaffold_1:41718602-41720233	C12	I12	3.5349	17.4183	2.30086	-5.90718	3.48009e-09	7.58581e-07	yes		PTHR11926	KOG1192	AT1G22360.1	UGT85A2	UDP-glucosyl transferase 85A2
ppa005058m	scaffold_8:4292732-4296036	C12	I12	8.35124	33.3345	1.99695	-5.98118	2.21533e-09	5.11982e-07	yes	PF04863,PF04864	PTHR11751		AT1G34060.1		Pyridoxal phosphate (PLP)-dependent transferases superfamily protein
ppa005104m	scaffold_7:13306761-13308445	C12	I12	16.9226	3.58657	-2.23828	6.01262	1.82545e-09	4.38876e-07	yes		PTHR13683	KOG1339	AT3G52500.1		Eukaryotic aspartyl protease family protein
ppa005248m	scaffold_7:13737530-13739298	C12	I12	1.32255	0.133662	-3.30666	4.55318	5.28399e-06	0.000399045	yes				AT3G52610.1
ppa005351m	scaffold_3:18563325-18565121	C12	I12	81.8532	10.0895	-3.02018	9.34625	0	0	yes	PF01190			AT5G15780.1		Pollen Ole e 1 allergen and extensin family protein
ppa005420m	scaffold_8:15559499-15564806	C12	I12	126.984	527.176	2.05364	-4.7894	1.67283e-06	0.000156528	yes	PF00450	PTHR11802	KOG1282	AT3G12203.1	scpl17	serine carboxypeptidase-like 17
ppa005711m	scaffold_3:12994614-12995959	C12	I12	6.21511	30.4953	2.29474	-6.39906	1.56335e-10	4.99804e-08	yes	PF04564,PF00514,PF11789	PTHR22849		AT5G37490.1		ARM repeat superfamily protein
ppa005724m	scaffold_1:24616228-24619139	C12	I12	1.09913	5.92054	2.42937	-5.13455	2.8282e-07	3.3696e-05	yes	PF07002,PF00097	PTHR10857	KOG4172	AT3G01650.1	RGLG1	RING domain ligase1
ppa005789m	scaffold_1:46502408-46503881	C12	I12	8.1817	1.0412	-2.97415	6.37059	1.88306e-10	5.92147e-08	yes		PTHR13683	KOG1339	AT1G09750.1		Eukaryotic aspartyl protease family protein
ppa005943m	scaffold_3:21575627-21577118	C12	I12	0.179445	1.02983	2.5208	-3.53109	0.000413847	0.012908	yes	PF02458			AT5G41040.1		HXXXD-type acyl-transferase family protein
ppa005966m	scaffold_2:2426090-2428720	C12	I12	7.34775	1.37165	-2.42139	5.49371	3.93584e-08	6.1883e-06	yes		PTHR13683	KOG1339	AT3G54400.1		Eukaryotic aspartyl protease family protein
ppa006041m	scaffold_2:20039399-20041459	C12	I12	3.21029	0.254744	-3.65558	5.78837	7.1072e-09	1.42011e-06	yes	PF00010		KOG4029	AT2G46810.1		basic helix-loop-helix (bHLH) DNA-binding superfamily protein
ppa006043m	scaffold_6:24175251-24178089	C12	I12	20.9558	1.74624	-3.58503	8.55813	0	0	yes	PF01699		KOG1397	AT2G38170.1	CAX1	cation exchanger 1
ppa006110m	scaffold_7:13843373-13847159	C12	I12	1.58283	98.377	5.95774	-20.0673	0	0	yes	PF00232	PTHR10353	KOG0626	AT2G44480.1	BGLU17	beta glucosidase 17
ppa006169m	scaffold_9:1517680-1521370	C12	I12	1.3744	0.194805	-2.8187	4.04815	5.16251e-05	0.00252621	yes	PF00155	PTHR11751	KOG0259	AT5G53970.1		Tyrosine transaminase family protein
ppa006351m	scaffold_7:17754475-17758740	C12	I12	13.9214	2.99685	-2.21579	5.59565	2.19791e-08	3.83275e-06	yes	PF04749			AT4G35920.1	MCA1	PLAC8 family protein
ppa006439m	scaffold_6:24978320-24979748	C12	I12	4.73069	0.611645	-2.95128	5.57583	2.46355e-08	4.18193e-06	yes	PF04844			AT2G30400.1	OFP2	ovate family protein 2
ppa006485m	scaffold_3:16472777-16474019	C12	I12	8.79144	1.31767	-2.73811	5.83961	5.2324e-09	1.07923e-06	yes	PF07714,PF00069	PTHR22986	KOG0198	AT5G55090.1	MAPKKK15	mitogen-activated protein kinase kinase kinase 15
ppa007004m	scaffold_2:20558433-20560404	C12	I12	33.1104	6.39743	-2.37172	7.06955	1.55431e-12	7.27191e-10	yes	PF00378	PTHR11941	KOG1684	AT5G65940.1	CHY1	beta-hydroxyisobutyryl-CoA hydrolase 1
ppa007038m	scaffold_1:36849780-36851421	C12	I12	0.523365	0.0394236	-3.73069	3.33787	0.000844218	0.0216946	yes	PF00320	PTHR22949:SF3	KOG1601	AT5G25830.1	GATA12	GATA transcription factor 12
ppa007061m	scaffold_1:40466841-40469246	C12	I12	1.33254	9.35488	2.81154	-5.90012	3.63248e-09	7.82901e-07	yes	PF00892			AT4G08290.1		nodulin MtN21 /EamA-like transporter family protein
ppa007096m	scaffold_7:16446639-16449816	C12	I12	5.66393	1.05489	-2.42471	4.77935	1.75864e-06	0.000163759	yes	PF04193	PTHR14856:SF7	KOG2913	AT4G36850.1		PQ-loop repeat family protein / transmembrane family protein
ppa007138m	scaffold_1:35950969-35952673	C12	I12	2.36632	0.536868	-2.14001	3.65066	0.000261568	0.00894368	yes		PTHR13902:SF3		AT1G60060.1		Serine/threonine-protein kinase WNK (With No Lysine)-related
ppa007308m	scaffold_6:4619411-4622200	C12	I12	12.3274	62.6624	2.34573	-7.32547	2.38032e-13	1.30455e-10	yes				AT5G59050.1
ppa007395m	scaffold_8:16182126-16184042	C12	I12	173.738	9.25326	-4.23081	12.1154	0	0	yes	PF06735,PF01190			AT2G21140.1	PRP2	proline-rich protein 2
ppa007452m	scaffold_1:38335755-38339417	C12	I12	65.8124	15.532	-2.08312	6.6851	2.30775e-11	8.67987e-09	yes	PF04862			AT5G11420.1		Protein of unknown function, DUF642
ppa007530m	scaffold_2:9695840-9697136	C12	I12	6.46958	1.35863	-2.25152	4.75258	2.00833e-06	0.000181997	yes	PF08263,PF00560	PTHR23258		AT3G20820.1		Leucine-rich repeat (LRR) family protein
ppa007577m	scaffold_4:11128295-11130419	C12	I12	0.0486201	1.1793	4.60023	-5.07269	3.92238e-07	4.39994e-05	yes	PF02365			AT3G15510.1	NAC2	NAC domain containing protein 2
ppa007728m	scaffold_5:17888820-17891448	C12	I12	39.3438	5.68034	-2.79209	7.76721	7.99361e-15	6.13333e-12	yes	PF03951,PF00120	PTHR20852	KOG0683	AT5G37600.1	GSR 1	glutamine synthase clone R1
ppa007765m	scaffold_6:3408568-3409806	C12	I12	31.4414	7.36248	-2.0944	5.93577	2.92466e-09	6.60011e-07	yes	PF08263,PF00560	PTHR23258		AT3G20820.1		Leucine-rich repeat (LRR) family protein
ppa007950m	scaffold_1:897926-900908	C12	I12	6.00981	1.27077	-2.24161	4.69941	2.6091e-06	0.000228529	yes	PF01564	PTHR11558	KOG1562	AT5G19530.1	ACL5	S-adenosyl-L-methionine-dependent methyltransferases superfamily protein
ppa008126m	scaffold_7:8608002-8609466	C12	I12	7.08542	45.42	2.6804	-7.2954	2.97762e-13	1.58657e-10	yes	PF00332			AT3G57270.1	BG1	beta-1,3-glucanase 1
ppa008267m	scaffold_4:2843852-2845181	C12	I12	11.4098	93.8293	3.03977	-9.041	0	0	yes	PF08246,PF00112	PTHR12411	KOG1543	AT3G49340.1		Cysteine proteinases superfamily protein
ppa008289m	scaffold_3:20494736-20497858	C12	I12	5530.94	487.77	-3.50325	3.90203	9.53889e-05	0.00402143	yes	PF00484	PTHR11002	KOG1578	AT3G01500.2	CA1	carbonic anhydrase 1
ppa008294m	scaffold_6:25937090-25938833	C12	I12	11.1692	1.09722	-3.3476	7.24073	4.4631e-13	2.25292e-10	yes	PF01501	PTHR11183	KOG1950	AT1G56600.1	GolS2	galactinol synthase 2
ppa008436m	scaffold_1:30853030-30855885	C12	I12	4.40519	23.8903	2.43915	-6.5882	4.45179e-11	1.58138e-08	yes	PF00149	PTHR10161	KOG2679	AT1G14700.1	PAP3	purple acid phosphatase 3
ppa008482m	scaffold_8:98302-100206	C12	I12	0.101765	0.940325	3.20791	-3.42603	0.000612464	0.0168797	yes	PF00294	PTHR10584	KOG2855	AT4G10260.1		pfkB-like carbohydrate kinase family protein
ppa008521m	scaffold_1:8422464-8424310	C12	I12	22.9409	96.8208	2.0774	-6.51816	7.11757e-11	2.43802e-08	yes	PF01501	PTHR11183	KOG1950	AT1G56600.1	GolS2	galactinol synthase 2
ppa008576m	scaffold_6:26149072-26150261	C12	I12	0.652059	9.62606	3.88387	-7.41449	1.22125e-13	7.3206e-11	yes	PF03059			AT1G09240.1	NAS3	nicotianamine synthase 3
ppa008874m	scaffold_4:9870477-9871604	C12	I12	1029.42	243.785	-2.07816	5.10563	3.29701e-07	3.78702e-05	yes	PF03181			AT5G25610.1	RD22	BURP domain-containing protein
ppa008891m	scaffold_3:9916736-9917684	C12	I12	67.4882	11.4371	-2.56092	7.49652	6.55032e-14	4.48743e-11	yes	PF00290	PTHR10314	KOG4175	AT4G02610.1		Aldolase-type TIM barrel family protein
ppa008931m	scaffold_3:17368954-17370630	C12	I12	3.07787	0.753503	-2.03025	3.56234	0.00036756	0.0118696	yes	PF00134,PF02984	PTHR10177		AT4G03270.1	CYCD6;1	Cyclin D6;1
ppa008986m	scaffold_1:8559589-8560948	C12	I12	68.8398	7.45417	-3.20712	8.98013	0	0	yes				AT1G47980.1
ppa009090m	scaffold_1:25611383-25612798	C12	I12	10.1828	45.1238	2.14775	-6.25656	3.9355e-10	1.06325e-07	yes	PF00722,PF06955			AT1G10550.1	XTH33	xyloglucan:xyloglucosyl transferase 33
ppa009430m	scaffold_4:2306566-2308181	C12	I12	147.493	13.0203	-3.50181	10.5384	0	0	yes	PF04720			AT4G32480.1		Protein of unknown function (DUF506)
ppa009528m	scaffold_1:32328591-32331304	C12	I12	27.5415	3.59156	-2.93893	8.29112	2.22045e-16	2.12963e-13	yes	PF00657	PTHR22835:SF27		AT1G75900.1		GDSL-like Lipase/Acylhydrolase superfamily protein
ppa009608m	scaffold_3:13672077-13673293	C12	I12	0.618328	2.64401	2.09628	-3.45735	0.000545511	0.0155535	yes	PF00722,PF06955			AT3G23730.1	XTH16	xyloglucan endotransglucosylase/hydrolase 16
ppa009686m	scaffold_2:22866475-22868558	C12	I12	591.346	134.52	-2.13618	5.79547	6.81311e-09	1.37568e-06	yes	PF00504	PTHR21649		AT2G40100.1	LHCB4.3	light harvesting complex photosystem II
ppa009726m	scaffold_7:20761066-20762758	C12	I12	12.6506	0.979757	-3.69064	7.0383	1.946e-12	8.88766e-10	yes				AT2G46225.2	ABIL1	ABI-1-like 1
ppa009979m	scaffold_1:43534560-43535371	C12	I12	1.01428	0.0764031	-3.73069	3.33787	0.000844218	0.0216946	yes	PF01151	PTHR11157	KOG3071	AT3G06470.1		GNS1/SUR4 membrane protein family
ppa010015m	scaffold_3:13835893-13836745	C12	I12	99.2891	6.93	-3.84071	10.304	0	0	yes	PF00504	PTHR21649		AT1G29930.1	CAB1	chlorophyll A/B binding protein 1
ppa010034m	scaffold_3:13838813-13839770	C12	I12	2778.21	615.743	-2.17375	3.6874	0.000226556	0.00802563	yes	PF00504	PTHR21649		AT1G29930.1	CAB1	chlorophyll A/B binding protein 1
ppa010050m	scaffold_7:13372732-13373581	C12	I12	50.4881	11.7302	-2.10571	5.92264	3.16819e-09	7.06654e-07	yes	PF04844			AT5G04820.1	OFP13	ovate family protein 13
ppa010181m	scaffold_8:1630468-1632381	C12	I12	1.78037	0.269285	-2.72497	4.1313	3.60724e-05	0.00192206	yes	PF03083	PTHR10791	KOG1623	AT1G21460.1	SWEET1	Nodulin MtN3 family protein
ppa010287m	scaffold_4:2120148-2121663	C12	I12	165.941	22.9394	-2.85477	8.9869	0	0	yes	PF12481,PF12504	PTHR11772		AT4G27450.1		Aluminium induced protein with YGL and LRDR motifs
ppa010314m	scaffold_6:2108086-2109745	C12	I12	5.32216	1.13284	-2.23207	4.35554	1.32742e-05	0.000840351	yes	PF03330,PF01357			AT2G40610.1	EXPA8	expansin A8
ppa010382m	scaffold_2:23574214-23576212	C12	I12	31.5332	6.58329	-2.25999	6.55451	5.58242e-11	1.94695e-08	yes	PF03330,PF01357			AT2G40610.1	EXPA8	expansin A8
ppa010410m	scaffold_6:5464830-5465608	C12	I12	6.38918	1.37358	-2.21769	4.13279	3.58384e-05	0.00191491	yes	PF00314			AT2G28790.1		Pathogenesis-related thaumatin superfamily protein
ppa010418m	scaffold_5:17698675-17699600	C12	I12	2.68165	0.611318	-2.13312	3.34364	0.000826861	0.0214271	yes	PF00314			AT1G18250.2	ATLP-1	Pathogenesis-related thaumatin superfamily protein
ppa010517m	scaffold_3:7800677-7803834	C12	I12	9.04954	1.00076	-3.17675	6.28625	3.25234e-10	9.31141e-08	yes	PF03005			AT2G30900.1	TBL43	TRICHOME BIREFRINGENCE-LIKE 43
ppa010654m	scaffold_3:19591404-19592794	C12	I12	13.626	0.525387	-4.69684	8.13497	4.44089e-16	4.05644e-13	yes	PF03330,PF01357			AT2G03090.1	EXPA15	expansin A15
ppa010935m	scaffold_2:24801152-24802102	C12	I12	0.645805	4.19578	2.69977	-4.63172	3.62645e-06	0.000292279	yes	PF00847			AT5G51990.1	CBF4	C-repeat-binding factor 4
ppa010958m	scaffold_7:21509127-21510179	C12	I12	67.1217	3.92042	-4.0977	9.74291	0	0	yes	PF02095,PF00234			AT2G10940.1		Bifunctional inhibitor/lipid-transfer protein/seed storage 2S albumin superfamily protein
ppa011014m	scaffold_1:27134557-27136178	C12	I12	96.5526	23.0346	-2.06751	6.42884	1.28585e-10	4.25261e-08	yes	PF00445	PTHR11240	KOG1642	AT1G14220.1		Ribonuclease T2 family protein
ppa011103m	scaffold_2:26131663-26132510	C12	I12	14.0732	1.63539	-3.10524	6.01219	1.83037e-09	4.38876e-07	yes	PF00011	PTHR11527	KOG0710	AT4G27670.1	HSP21	heat shock protein 21
ppa011144m	scaffold_7:14269736-14270416	C12	I12	3.82472	0.438513	-3.12466	4.54482	5.4981e-06	0.000405633	yes	PF00190,PF07883			AT3G10080.1		RmlC-like cupins superfamily protein
ppa011163m	scaffold_6:21108882-21110313	C12	I12	45.5263	10.8164	-2.07347	5.59889	2.15732e-08	3.79648e-06	yes				AT4G37450.1	AGP18	arabinogalactan protein 18
ppa011331m	scaffold_6:27975580-27976668	C12	I12	2.48252	0.550742	-2.17236	3.68884	0.000225277	0.00800235	yes	PF04852			AT5G28490.1	LSH1	Protein of unknown function (DUF640)
ppa011336m	scaffold_7:18867745-18868393	C12	I12	0.663335	4.23131	2.6733	-4.11127	3.93489e-05	0.00207931	yes	PF00847			AT1G19210.1		Integrase-type DNA-binding superfamily protein
ppa011359m	scaffold_2:21998092-21999918	C12	I12	0.1422	1.66904	3.55303	-4.77246	1.81989e-06	0.000168643	yes	PF00098	PTHR23002		AT1G75560.1		zinc knuckle (CCHC-type) family protein
ppa011460m	scaffold_7:19116188-19116865	C12	I12	216.789	24.0752	-3.17067	9.58056	0	0	yes	PF00190,PF07883			AT5G20630.1	GER3	germin 3
ppa011560m	scaffold_1:8591917-8592766	C12	I12	2.32398	0.431395	-2.42952	3.67204	0.000240621	0.00839199	yes	PF04043			AT3G17130.1		Plant invertase/pectin methylesterase inhibitor superfamily protein
ppa011598m	scaffold_5:14333186-14334192	C12	I12	10.5082	50.8505	2.27475	-6.20187	5.57965e-10	1.43879e-07	yes				AT5G50200.1	WR3	nitrate transmembrane transporters
ppa011684m	scaffold_1:10690789-10693379	C12	I12	7.85702	32.3563	2.04199	-5.63255	1.77561e-08	3.15367e-06	yes	PF04535	PTHR11615		AT3G06390.1		Uncharacterised protein family (UPF0497)
ppa011939m	scaffold_7:13191845-13193566	C12	I12	6.01818	1.40584	-2.09789	3.64042	0.000272194	0.00925749	yes
ppa012101m	scaffold_5:5182605-5183329	C12	I12	1.54449	0.178391	-3.11401	3.70175	0.000214121	0.00772044	yes	PF04043			AT5G46940.1		Plant invertase/pectin methylesterase inhibitor superfamily protein
ppa012116m	scaffold_3:15927130-15928357	C12	I12	5.16698	26.9362	2.38215	-6.15386	7.56202e-10	1.90862e-07	yes
ppa012242m	scaffold_6:5653882-5654686	C12	I12	2.18609	11.3237	2.37292	-4.89469	9.84591e-07	0.000102089	yes	PF00096,PF12171	PTHR11389		AT2G28710.1		C2H2-type zinc finger family protein
ppa012383m	scaffold_6:8985529-8986805	C12	I12	6.54405	1.15691	-2.49991	4.25277	2.11138e-05	0.00123855	yes	PF04949	PTHR21470		AT2G27740.1		Family of unknown function (DUF662)
ppa012403m	scaffold_7:12476504-12477575	C12	I12	56.7317	13.7992	-2.03957	5.66569	1.46437e-08	2.70092e-06	yes		PTHR10992		AT3G03990.1		alpha/beta-Hydrolases superfamily protein
ppa012444m	scaffold_7:18818700-18819472	C12	I12	2.51179	0.148355	-4.08159	4.41124	1.02782e-05	0.000676234	yes	PF04043			AT5G20740.1		Plant invertase/pectin methylesterase inhibitor superfamily protein
ppa012687m	scaffold_3:5044413-5045413	C12	I12	8.7413	1.38418	-2.65882	4.42009	9.86614e-06	0.000654852	yes	PF00641	PTHR23111		AT3G15680.1		Ran BP2/NZF zinc finger-like superfamily protein
ppa012737m	scaffold_1:38458542-38459174	C12	I12	7.46693	1.85964	-2.00549	3.44145	0.000578597	0.0162737	yes	PF00641	PTHR23111		AT3G15680.1		Ran BP2/NZF zinc finger-like superfamily protein
ppa012828m	scaffold_5:1477288-1479342	C12	I12	33.0671	6.94263	-2.25184	5.48016	4.24943e-08	6.57359e-06	yes	PF04535	PTHR11615		AT1G17200.1		Uncharacterised protein family (UPF0497)
ppa013082m	scaffold_1:46841507-46843286	C12	I12	7.90068	39.5502	2.32364	-5.59286	2.23365e-08	3.85999e-06	yes
ppa013113m	scaffold_6:24688962-24689391	C12	I12	6.78865	0.722198	-3.23266	4.43925	9.02746e-06	0.000609735	yes	PF07107			AT5G01740.1		Nuclear transport factor 2 (NTF2) family protein
ppa013313m	scaffold_4:4329558-4330296	C12	I12	4695.84	1107.38	-2.08423	3.83196	0.000127125	0.00508023	yes	PF01241			AT1G30380.1	PSAK	photosystem I subunit K
ppa013404m	scaffold_5:8338369-8338957	C12	I12	36.0531	2.59759	-3.79488	7.97398	1.55431e-15	1.2963e-12	yes
ppa013513m	scaffold_2:23553312-23553885	C12	I12	2.90292	11.8191	2.02554	-3.93795	8.21817e-05	0.00355849	yes
ppa013525m	scaffold_6:23509575-23510221	C12	I12	3.13613	0.146849	-4.41658	4.00844	6.11209e-05	0.00285956	yes	PF00234			AT3G53980.1		Bifunctional inhibitor/lipid-transfer protein/seed storage 2S albumin superfamily protein
ppa013688m	scaffold_4:339681-340495	C12	I12	13.1647	101.876	2.95208	-8.42013	0	0	yes				AT3G09950.1
ppa013711m	scaffold_7:21042801-21044707	C12	I12	0.748203	0.0864187	-3.11401	3.70175	0.000214121	0.00772044	yes	PF03386			AT5G25940.1		early nodulin-related
ppa013714m	scaffold_1:32576512-32577388	C12	I12	502.465	2216.94	2.14148	-4.4948	6.96351e-06	0.000498411	yes	PF02704			AT1G75750.2	GASA1	GAST1 protein homolog 1
ppa013833m	scaffold_1:29538196-29538782	C12	I12	12.4078	2.18656	-2.50452	4.79534	1.62396e-06	0.000154212	yes	PF00234			AT3G18280.1		Bifunctional inhibitor/lipid-transfer protein/seed storage 2S albumin superfamily protein
ppa013960m	scaffold_2:21738921-21740277	C12	I12	46.0546	7.44267	-2.62945	6.28115	3.36087e-10	9.40437e-08	yes	PF09713			AT3G55240.1		Plant protein 1589 of unknown function
ppa013981m	scaffold_8:10694525-10695363	C12	I12	1.9144	0.365737	-2.38802	3.47161	0.000517346	0.0150588	yes	PF02519			AT4G38840.1		SAUR-like auxin-responsive protein family
ppa014125m	scaffold_8:15248511-15249099	C12	I12	0.627617	3.26209	2.37784	-3.4156	0.00063642	0.0174149	yes
ppa014160m	scaffold_2:2472255-2472877	C12	I12	12.6834	2.44159	-2.37705	4.70009	2.60042e-06	0.000228529	yes
ppa014479m	scaffold_8:1697823-1698732	C12	I12	5.01148	23.6796	2.24034	-5.52549	3.28558e-08	5.38667e-06	yes
ppa014555m	scaffold_4:8375735-8376625	C12	I12	4.80259	0.825408	-2.54063	4.16902	3.0591e-05	0.00169594	yes	PF02798,PF00043	PTHR11260	KOG0406	AT1G17180.1	GSTU25	glutathione S-transferase TAU 25
ppa014578m	scaffold_2:17864416-17866095	C12	I12	0.156621	1.5099	3.26911	-3.75518	0.000173216	0.00659251	yes	PF05686	PTHR12203		AT3G61270.1		Arabidopsis thaliana protein of unknown function (DUF821)
ppa014687m	scaffold_6:28579614-28580421	C12	I12	2.79458	0.403474	-2.79209	3.86469	0.000111229	0.00457852	yes	PF00786	PTHR23177		AT5G16490.1	RIC4	ROP-interactive CRIB motif-containing protein 4
ppa014688m	scaffold_3:7807673-7810528	C12	I12	7.33577	0.915509	-3.0023	5.81264	6.14945e-09	1.25488e-06	yes	PF03005			AT2G30900.1	TBL43	TRICHOME BIREFRINGENCE-LIKE 43
ppa014738m	scaffold_1:41270658-41272821	C12	I12	2.26489	9.42954	2.05775	-5.25152	1.50852e-07	1.89126e-05	yes	PF00560	PTHR23258	KOG0472	AT4G08850.1		Leucine-rich repeat receptor-like protein kinase family protein
ppa014951m	scaffold_8:15571408-15572353	C12	I12	1.22534	5.9044	2.26861	-4.28306	1.84338e-05	0.00111194	yes				AT1G58420.1		Uncharacterised conserved protein UCP031279
ppa014980m	scaffold_3:13841152-13842103	C12	I12	7.59402	1.29819	-2.54837	4.51624	6.29474e-06	0.00045737	yes	PF00504	PTHR21649		AT4G10340.1	LHCB5	light harvesting complex of photosystem II 5
ppa015203m	scaffold_1:19626256-19627435	C12	I12	0.65875	3.16235	2.2632	-4.03215	5.52687e-05	0.00265705	yes	PF00069,PF07714	PTHR23258	KOG1187	AT1G21230.1	WAK5	wall associated kinase 5
ppa015357m	scaffold_1:41711535-41713126	C12	I12	0.465805	4.44994	3.25599	-5.9109	3.40243e-09	7.50176e-07	yes		PTHR11926	KOG1192	AT1G22360.1	UGT85A2	UDP-glucosyl transferase 85A2
ppa015472m	scaffold_1:36049524-36051011	C12	I12	0.672355	0.116487	-2.52905	3.46018	0.000539819	0.0154998	yes	PF02458			AT5G42830.1		HXXXD-type acyl-transferase family protein
ppa015544m	scaffold_8:12017537-12019869	C12	I12	0.857438	0.0942444	-3.18555	4.27404	1.91958e-05	0.00114352	yes	PF07732,PF00394,PF07731	PTHR11709	KOG1263	AT5G03260.1	LAC11	laccase 11
ppa015574m	scaffold_5:6389092-6390295	C12	I12	1.96259	0.43791	-2.16405	3.51917	0.0004329	0.0132577	yes				AT5G02890.1		HXXXD-type acyl-transferase family protein
ppa015631m	scaffold_8:16816270-16817609	C12	I12	1.58137	0.326536	-2.27586	3.41752	0.000631945	0.0173171	yes	PF08100,PF00891,PF08242	PTHR11746	KOG3178	AT4G35160.1		O-methyltransferase family protein
ppa015696m	scaffold_4:4679200-4681526	C12	I12	1.07198	7.37938	2.78323	-6.3392	2.30956e-10	7.03205e-08	yes	PF00069,PF07714	PTHR23258	KOG1187	AT1G21240.1	WAK3	wall associated kinase 3
ppa015890m	scaffold_2:19794496-19797009	C12	I12	0.845343	0.0896681	-3.23687	4.56426	5.01256e-06	0.000384604	yes	PF01565	PTHR11748	KOG4730	AT2G46760.1		D-arabinono-1,4-lactone oxidase family protein
ppa015973m	scaffold_10:382386-383672	C12	I12	0.424859	3.01123	2.8253	-4.36955	1.24505e-05	0.000793442	yes	PF00249	PTHR10641	KOG0048	AT2G47190.1	MYB2	myb domain protein 2
ppa016157m	scaffold_1:38903571-38905191	C12	I12	1.62275	0.367804	-2.14144	3.47335	0.000514005	0.01503	yes	PF03140			AT4G31980.1
ppa016169m	scaffold_2:13604096-13608614	C12	I12	0.284165	1.41069	2.31161	-4.18732	2.82267e-05	0.00157397	yes	PF01094,PF00060	PTHR18966	KOG1052	AT3G07520.1	GLR1.4	glutamate receptor 1.4
ppa016292m	scaffold_4:6884447-6887049	C12	I12	2.82984	0.454091	-2.63967	4.84114	1.29098e-06	0.000127648	yes	PF01397,PF03936			AT4G16740.1	TPS03	terpene synthase 03
ppa016583m	scaffold_6:3669118-3673082	C12	I12	13.6867	2.58968	-2.40193	5.98846	2.11835e-09	5.01657e-07	yes	PF00232	PTHR10353	KOG0626	AT5G44640.1	BGLU13	beta glucosidase 13
ppa016616m	scaffold_5:18137780-18138701	C12	I12	1.05976	4.63846	2.12991	-3.58358	0.000338916	0.011132	yes	PF00190,PF07883			AT5G39190.1	GER2	germin-like protein 2
ppa016669m	scaffold_8:21644133-21645554	C12	I12	20.1192	4.10718	-2.29235	5.71297	1.11018e-08	2.15107e-06	yes				AT4G13030.1		P-loop containing nucleoside triphosphate hydrolases superfamily protein
ppa016724m	scaffold_8:15567565-15568105	C12	I12	7.65207	30.7268	2.00558	-4.61715	3.8904e-06	0.00031094	yes				AT1G58420.1		Uncharacterised conserved protein UCP031279
ppa016850m	scaffold_1:38873397-38875450	C12	I12	1590	168.449	-3.23865	7.58595	3.30846e-14	2.35048e-11	yes	PF03181			AT5G25610.1	RD22	BURP domain-containing protein
ppa016912m	scaffold_1:45894729-45896473	C12	I12	1.32163	0.246696	-2.42151	3.82079	0.000133024	0.00523957	yes	PF00067	PTHR19383	KOG0156	AT4G31940.1	CYP82C4	cytochrome P450, family 82, subfamily C, polypeptide 4
ppa016964m	scaffold_1:7359479-7359731	C12	I12	22.777	146.241	2.68269	-5.66326	1.48526e-08	2.71336e-06	yes
ppa017015m	scaffold_1:28873496-28874840	C12	I12	6.54919	1.19973	-2.4486	5.14396	2.69014e-07	3.22514e-05	yes		PTHR13683	KOG1339	AT3G25700.1		Eukaryotic aspartyl protease family protein
ppa017106m	scaffold_7:14297377-14297611	C12	I12	58.2592	13.2291	-2.13877	3.80067	0.000144308	0.00562625	yes				AT3G52770.1	ZPR3	protein binding
ppa017163m	scaffold_1:3076400-3080255	C12	I12	0.273106	1.19126	2.12496	-3.84698	0.000119584	0.00485943	yes	PF00931,PF00560	PTHR23155:SF38	KOG4658	AT5G43470.1	RPP8	Disease resistance protein (CC-NBS-LRR class) family
ppa017234m	scaffold_1:28788836-28789091	C12	I12	4.30538	23.8694	2.47095	-3.6673	0.000245127	0.00851817	yes				AT1G68765.1	IDA	Putative membrane lipoprotein
ppa017473m	scaffold_1:39283008-39284696	C12	I12	155.589	12.6793	-3.61719	8.77262	0	0	yes	PF00234			AT2G45180.1		Bifunctional inhibitor/lipid-transfer protein/seed storage 2S albumin superfamily protein
ppa017496m	scaffold_3:3090505-3094856	C12	I12	0.562323	3.23772	2.52551	-5.27027	1.36223e-07	1.74202e-05	yes	PF00560,PF00069,PF07714	PTHR23258	KOG1187	AT1G51800.1		Leucine-rich repeat protein kinase family protein
ppa017522m	scaffold_8:10280411-10281827	C12	I12	1.45632	0.236542	-2.62216	3.9948	6.47483e-05	0.00299277	yes	PF03140			AT3G50150.1		Plant protein of unknown function (DUF247)
ppa017555m	scaffold_6:24047475-24051141	C12	I12	3.35544	0.0472632	-6.14964	5.72724	1.0208e-08	1.99805e-06	yes	PF04488,PF04572	PTHR12042	KOG1928	AT2G38150.1		alpha 1,4-glycosyltransferase family protein
ppa017714m	scaffold_8:3058604-3059794	C12	I12	0.780955	3.79888	2.28226	-4.12856	3.65048e-05	0.00193971	yes				AT1G20180.1		Protein of unknown function (DUF677)
ppa017769m	scaffold_1:38909342-38910681	C12	I12	3099.97	364.605	-3.08785	5.01375	5.33798e-07	5.75243e-05	yes	PF03181			AT5G25610.1	RD22	BURP domain-containing protein
ppa017795m	scaffold_1:33685675-33687162	C12	I12	0.172184	0.926364	2.42762	-3.35784	0.000785531	0.020583	yes	PF00067	PTHR19383	KOG0156	AT4G31940.1	CYP82C4	cytochrome P450, family 82, subfamily C, polypeptide 4
ppa017859m	scaffold_2:20563095-20566050	C12	I12	1.77964	0.323542	-2.45957	4.05427	5.02919e-05	0.00248378	yes	PF00378	PTHR11941	KOG1684	AT2G30650.1		ATP-dependent caseinolytic (Clp) protease/crotonase family protein
ppa018075m	scaffold_10:162784-165574	C12	I12	0.874092	5.06856	2.53572	-5.27295	1.34245e-07	1.73993e-05	yes	PF03106			AT4G01720.1	WRKY47	WRKY family transcription factor
ppa018201m	scaffold_4:8408182-8409381	C12	I12	20.1048	227.603	3.50091	-10.0674	0	0	yes	PF02798,PF00043	PTHR11260	KOG0406	AT1G78380.1	GSTU19	glutathione S-transferase TAU 19
ppa018265m	scaffold_5:11994152-11996309	C12	I12	0.981002	3.93035	2.00233	-3.73218	0.000189834	0.00707065	yes	PF00097	PTHR22764		AT5G53110.1		RING/U-box superfamily protein
ppa018490m	scaffold_2:21743378-21744063	C12	I12	6.01807	35.1893	2.54776	-4.42011	9.86529e-06	0.000654852	yes	PF09713			AT3G55240.1		Plant protein 1589 of unknown function
ppa018586m	scaffold_6:25508218-25512811	C12	I12	16.2268	85.3025	2.39421	-7.3842	1.53433e-13	8.65632e-11	yes	PF08263,PF00560,PF00069,PF07714	PTHR23258	KOG1187	AT1G79620.1		Leucine-rich repeat protein kinase family protein
ppa018693m	scaffold_3:13418637-13421372	C12	I12	5.71309	0.0793963	-6.16906	6.9432	3.83338e-12	1.67118e-09	yes	PF03005			AT2G30900.1	TBL43	TRICHOME BIREFRINGENCE-LIKE 43
ppa018710m	scaffold_5:16882052-16882727	C12	I12	2.38742	10.7346	2.16874	-4.29537	1.744e-05	0.00105531	yes	PF00847			AT5G19790.1	RAP2.11	related to AP2 11
ppa018856m	scaffold_4:20214506-20219050	C12	I12	0.621285	0.0384426	-4.01448	3.61315	0.000302498	0.0101443	yes	PF06974			AT3G49190.1		O-acyltransferase (WSD1-like) family protein
ppa019000m	scaffold_6:19300905-19301997	C12	I12	0.221133	1.45366	2.7167	-3.71192	0.000205689	0.00751529	yes		PTHR11926	KOG1192	AT2G22590.1		UDP-Glycosyltransferase superfamily protein
ppa019045m	scaffold_4:8379911-8380797	C12	I12	20.2019	2.86685	-2.81696	5.98484	2.16607e-09	5.06701e-07	yes	PF02798,PF00043	PTHR11260	KOG0406	AT1G78380.1	GSTU19	glutathione S-transferase TAU 19
ppa019065m	scaffold_2:17879607-17882296	C12	I12	0.199846	1.03468	2.37222	-3.50595	0.000454976	0.0137007	yes	PF05686	PTHR12203	KOG2458	AT2G45830.1	DTA2	downstream target of AGL15 2
ppa019188m	scaffold_1:28522294-28523587	C12	I12	6.51255	59.1655	3.18346	-8.79274	0	0	yes	PF06880			AT1G13520.1		Protein of unknown function (DUF1262)
ppa019215m	scaffold_7:19030171-19031907	C12	I12	0.821018	0.13985	-2.55353	3.52428	0.000424628	0.0130963	yes	PF00067	PTHR19383	KOG0156	AT5G07990.1	TT7	Cytochrome P450 superfamily protein
ppa019261m	scaffold_4:14885223-14888187	C12	I12	2.19493	8.8603	2.01318	-4.79735	1.60775e-06	0.000153432	yes	PF08263,PF00560	PTHR23258	KOG0472	AT2G25440.1	RLP20	receptor like protein 20
ppa019443m	scaffold_5:9276544-9280067	C12	I12	1.83523	0.443849	-2.04782	3.54734	0.000389139	0.0123584	yes	PF00067	PTHR19383	KOG0156	AT4G12300.1	CYP706A4	cytochrome P450, family 706, subfamily A, polypeptide 4
ppa019518m	scaffold_3:8308639-8313153	C12	I12	17.1054	3.03464	-2.49485	6.32963	2.45749e-10	7.36554e-08	yes	PF00232	PTHR10353	KOG0626	AT2G44450.1	BGLU15	beta glucosidase 15
ppa019700m	scaffold_3:9943668-9944610	C12	I12	19.5964	3.27797	-2.57972	6.07732	1.22209e-09	3.0054e-07	yes	PF00290	PTHR10314	KOG4175	AT4G02610.1		Aldolase-type TIM barrel family protein
ppa019741m	scaffold_8:18251681-18252976	C12	I12	0.535369	3.01451	2.49332	-3.8421	0.000121987	0.00491588	yes	PF00722,PF06955			AT4G13090.1	XTH2	xyloglucan endotransglucosylase/hydrolase 2
ppa019849m	scaffold_5:9284430-9286356	C12	I12	5.42091	1.16571	-2.21732	4.75433	1.9911e-06	0.000181873	yes	PF00067	PTHR19383	KOG0156	AT4G12300.1	CYP706A4	cytochrome P450, family 706, subfamily A, polypeptide 4
ppa019992m	scaffold_1:38540867-38542243	C12	I12	1724.15	159.678	-3.43265	7.40269	1.33449e-13	7.75702e-11	yes	PF03181			AT5G25610.1	RD22	BURP domain-containing protein
ppa020005m	scaffold_2:12045437-12046063	C12	I12	1.3568	5.75302	2.08411	-3.49889	0.000467202	0.0140248	yes				AT1G67000.1		Protein kinase superfamily protein
ppa020356m	scaffold_1:7253091-7255261	C12	I12	2.79961	11.5486	2.04442	-3.51634	0.000437547	0.0133302	yes	PF03330			AT4G30380.1		Barwin-related endoglucanase
ppa020579m	scaffold_1:639232-641217	C12	I12	3.46349	0.354873	-3.28685	5.89523	3.74167e-09	7.97475e-07	yes	PF00732,PF05199	PTHR11552	KOG1238	AT1G73050.1		Glucose-methanol-choline (GMC) oxidoreductase family protein
ppa020689m	scaffold_5:579155-580112	C12	I12	0.213266	2.40168	3.49332	-5.04771	4.47149e-07	4.92943e-05	yes	PF03479			AT1G76500.1	SOB3	Predicted AT-hook DNA-binding family protein
ppa020764m	scaffold_4:20172719-20173864	C12	I12	34.9048	0.521323	-6.0651	5.64275	1.67359e-08	3.00027e-06	yes	PF02704			AT1G74670.1		Gibberellin-regulated family protein
ppa020831m	scaffold_3:17668220-17672543	C12	I12	2.62232	11.7752	2.16684	-5.55918	2.7105e-08	4.52111e-06	yes	PF01397,PF03936			AT1G61120.1	TPS04	terpene synthase 04
ppa020839m	scaffold_6:3692705-3696262	C12	I12	55.5094	8.55348	-2.69815	8.26687	2.22045e-16	2.12963e-13	yes	PF00232	PTHR10353	KOG0626	AT2G44450.1	BGLU15	beta glucosidase 15
ppa020936m	scaffold_1:38844754-38847976	C12	I12	2538.69	370.086	-2.77815	4.75227	2.01143e-06	0.000181997	yes	PF03181			AT5G25610.1	RD22	BURP domain-containing protein
ppa020957m	scaffold_3:15188196-15191157	C12	I12	3.70053	0.148237	-4.64175	6.8707	6.38889e-12	2.72337e-09	yes	PF00067	PTHR19383	KOG0157	AT3G50660.1	DWF4	Cytochrome P450 superfamily protein
ppa021137m	scaffold_6:3651003-3654553	C12	I12	81.9822	16.3242	-2.3283	7.48358	7.23865e-14	4.68519e-11	yes	PF00232	PTHR10353	KOG0626	AT2G44450.1	BGLU15	beta glucosidase 15
ppa021281m	scaffold_4:2330106-2330729	C12	I12	31.6566	3.59389	-3.13889	6.49767	8.15739e-11	2.74518e-08	yes	PF01190			AT2G34700.1		Pollen Ole e 1 allergen and extensin family protein
ppa021326m	scaffold_6:1844577-1846270	C12	I12	118.03	14.5891	-3.01619	9.41842	0	0	yes	PF00067	PTHR19383	KOG0156	AT2G22330.1	CYP79B3	cytochrome P450, family 79, subfamily B, polypeptide 3
ppa021457m	scaffold_3:20925482-20927019	C12	I12	0.770572	0.0513475	-3.90756	3.50794	0.000451589	0.0136415	yes	PF00657			AT5G14450.1		GDSL-like Lipase/Acylhydrolase superfamily protein
ppa021513m	scaffold_7:17646875-17654485	C12	I12	32.8882	7.55437	-2.12219	6.83455	8.22631e-12	3.43037e-09	yes	PF01074,PF09261,PF07748	PTHR11607	KOG1959	AT5G66150.1		Glycosyl hydrolase family 38 protein
ppa021560m	scaffold_4:8547441-8550003	C12	I12	0.385786	1.59233	2.04526	-3.85607	0.000115227	0.00472282	yes	PF00931,PF00560	PTHR23155	KOG4658	AT3G07040.1	RPM1	NB-ARC domain-containing disease resistance protein
ppa021712m	scaffold_2:12756525-12758489	C12	I12	0.677025	5.27801	2.96271	-6.12203	9.23906e-10	2.30161e-07	yes	PF00560	PTHR23258	KOG0472	AT2G34930.1		disease resistance family protein / LRR family protein
ppa021776m	scaffold_8:16778809-16780291	C12	I12	10.8283	2.57617	-2.0715	4.68839	2.75362e-06	0.000237927	yes	PF08100,PF00891	PTHR11746	KOG3178	AT4G35160.1		O-methyltransferase family protein
ppa021902m	scaffold_8:15478634-15479437	C12	I12	5.63733	0.523222	-3.42952	5.042	4.60687e-07	5.04966e-05	yes				AT4G33800.1
ppa022021m	scaffold_6:19820735-19824274	C12	I12	0.0647484	0.532847	3.0408	-3.65575	0.000256428	0.00882036	yes	PF06045			AT2G22620.1		Rhamnogalacturonate lyase family protein
ppa022085m	scaffold_1:39822370-39824759	C12	I12	0.690819	4.47876	2.69672	-5.29321	1.20191e-07	1.59e-05	yes		PTHR11785	KOG1289	AT2G01170.1	BAT1	bidirectional amino acid transporter 1
ppa022337m	scaffold_1:11553214-11555170	C12	I12	172.864	26.3384	-2.7144	8.58679	0	0	yes		PTHR13683	KOG1339	AT1G03220.1		Eukaryotic aspartyl protease family protein
ppa022385m	scaffold_4:10176555-10178427	C12	I12	0.774309	0.0583265	-3.73069	3.33787	0.000844218	0.0216946	yes	PF00170,PF07716	PTHR13301		AT3G58120.1	BZIP61	Basic-leucine zipper (bZIP) transcription factor family protein
ppa022572m	scaffold_4:4701198-4704171	C12	I12	1.03985	4.90812	2.2388	-5.01385	5.33521e-07	5.75243e-05	yes	PF07974,PF00008,PF07645,PF00069,PF07714	PTHR23258	KOG1187	AT1G21270.1	WAK2	wall-associated kinase 2
ppa022616m	scaffold_1:28530994-28532291	C12	I12	0.376	3.81975	3.34467	-5.27037	1.36147e-07	1.74202e-05	yes	PF06880			AT1G13530.1		Protein of unknown function (DUF1262)
ppa022817m	scaffold_10:748715-752946	C12	I12	0.514559	2.18819	2.08833	-3.92666	8.6132e-05	0.0036797	yes	PF01657,PF00069,PF07714	PTHR23258	KOG1187	AT1G70520.1	CRK2	cysteine-rich RLK (RECEPTOR-like protein kinase) 2
ppa022968m	scaffold_1:42825811-42826499	C12	I12	0.686613	3.56872	2.37784	-3.51618	0.000437806	0.0133302	yes
ppa023071m	scaffold_6:19268030-19269443	C12	I12	0.228776	1.29761	2.50385	-3.72934	0.000191979	0.00710336	yes		PTHR11926	KOG1192	AT2G22590.1		UDP-Glycosyltransferase superfamily protein
ppa023341m	scaffold_4:6862527-6865233	C12	I12	12.6617	2.97268	-2.09064	5.37452	7.67857e-08	1.10745e-05	yes	PF01397,PF03936			AT4G16740.1	TPS03	terpene synthase 03
ppa023347m	scaffold_4:3478692-3480414	C12	I12	3.57492	0.530086	-2.75361	4.67443	2.94767e-06	0.000247701	yes	PF00657	PTHR22835:SF27		AT1G29660.1		GDSL-like Lipase/Acylhydrolase superfamily protein
ppa023395m	scaffold_4:8384703-8385578	C12	I12	28.9711	2.88043	-3.33026	7.24815	4.22551e-13	2.19064e-10	yes	PF02798,PF00043	PTHR11260	KOG0406	AT1G78380.1	GSTU19	glutathione S-transferase TAU 19
ppa023554m	scaffold_1:655569-660477	C12	I12	0.869838	0.178087	-2.28816	3.52686	0.000420517	0.0130103	yes	PF00023	PTHR18958		AT3G18670.1		Ankyrin repeat family protein
ppa023678m	scaffold_1:41501239-41501909	C12	I12	1.94068	0.134491	-3.85098	3.45296	0.000554474	0.0157336	yes				AT2G33510.1
ppa023851m	scaffold_1:41725188-41726819	C12	I12	0.935144	4.36659	2.22325	-4.42601	9.59911e-06	0.000641569	yes	PF00201	PTHR11926	KOG1192	AT1G22360.1	UGT85A2	UDP-glucosyl transferase 85A2
ppa023993m	scaffold_4:17800796-17802832	C12	I12	2.56238	10.7532	2.06921	-5.30887	1.10306e-07	1.46937e-05	yes	PF00139,PF00069,PF07714	PTHR23258	KOG1187	AT5G10530.1		Concanavalin A-like lectin protein kinase family protein
ppa024025m	scaffold_4:6868563-6870716	C12	I12	4.32426	1.07211	-2.01199	3.9478	7.88738e-05	0.00345424	yes	PF01397,PF03936			AT3G25820.1	TPS-CIN	terpene synthase-like sequence-1,8-cineole
ppa024360m	scaffold_3:2725701-2730589	C12	I12	7.9405	1.67815	-2.24236	5.06411	4.10313e-07	4.57594e-05	yes	PF00067	PTHR19383	KOG0157	AT3G13730.1	CYP90D1	cytochrome P450, family 90, subfamily D, polypeptide 1
ppa024401m	scaffold_3:9945814-9946549	C12	I12	3.55558	0.754521	-2.23645	3.32495	0.000884359	0.0224686	yes		PTHR10314:SF4		AT3G54640.1	TSA1	tryptophan synthase alpha chain
ppa024647m	scaffold_7:9697989-9699725	C12	I12	0.844226	3.48597	2.04586	-3.77579	0.000159498	0.00613126	yes	PF04862			AT2G41810.1		Protein of unknown function, DUF642
ppa024667m	scaffold_8:2299452-2302239	C12	I12	14.9545	3.07608	-2.28142	5.4637	4.66299e-08	7.09884e-06	yes		PTHR19446		AT1G43760.1		DNAse I-like superfamily protein
ppa024705m	scaffold_8:796006-798762	C12	I12	0.312078	1.34197	2.10438	-3.86503	0.000111078	0.00457852	yes	PF00931,PF00560	PTHR23155	KOG4658	AT3G07040.1	RPM1	NB-ARC domain-containing disease resistance protein
ppa024725m	scaffold_4:3144543-3150593	C12	I12	1.63388	0.345417	-2.24189	4.33866	1.43355e-05	0.000898639	yes	PF07649,PF03552	PTHR13301:SF1		AT4G18780.1	IRX1	cellulose synthase family protein
ppa024728m	scaffold_2:17886817-17889530	C12	I12	1.13801	5.21665	2.19662	-4.63424	3.58255e-06	0.00028996	yes	PF05686	PTHR12203	KOG2458	AT3G61270.1		Arabidopsis thaliana protein of unknown function (DUF821)
ppa024760m	scaffold_3:17676529-17681340	C12	I12	7.67399	34.9882	2.18882	-6.75114	1.46685e-11	5.86189e-09	yes	PF01397,PF03936			AT1G61120.1	TPS04	terpene synthase 04
ppa024823m	scaffold_6:4728852-4730951	C12	I12	2.58762	0.0386475	-6.0651	4.06275	4.84984e-05	0.00243533	yes	PF00106	PTHR19410	KOG0725	AT1G07440.1		NAD(P)-binding Rossmann-fold superfamily protein
ppa025305m	scaffold_6:21827887-21831934	C12	I12	1.00477	4.96637	2.30533	-3.84224	0.000121916	0.00491588	yes	PF03641			AT2G37210.1		lysine decarboxylase family protein
ppa025532m	scaffold_1:39825872-39828176	C12	I12	3.68465	19.9534	2.43704	-6.40434	1.5102e-10	4.90994e-08	yes		PTHR11785	KOG1289	AT2G01170.1	BAT1	bidirectional amino acid transporter 1
ppa025618m	scaffold_8:16797629-16799460	C12	I12	12.4873	1.67306	-2.89991	6.3104	2.78311e-10	8.21317e-08	yes	PF08100,PF00891,PF08242	PTHR11746	KOG3178	AT4G35160.1		O-methyltransferase family protein
ppa025628m	scaffold_2:9424658-9425180	C12	I12	40.176	9.12029	-2.13918	5.10173	3.36567e-07	3.84288e-05	yes				AT1G07985.1		Expressed protein
ppa025848m	scaffold_1:12540277-12543473	C12	I12	2.78538	11.7006	2.07064	-5.68267	1.32606e-08	2.49377e-06	yes	PF01582,PF00931,PF00560	PTHR23155	KOG4658	AT5G17680.1		disease resistance protein (TIR-NBS-LRR class), putative
ppa026145m	scaffold_4:23531463-23531718	C12	I12	28.4155	1.86479	-3.92959	5.26643	1.39102e-07	1.76706e-05	yes
ppa026291m	scaffold_5:11161115-11162372	C12	I12	1.82141	21.8266	3.58295	-7.09077	1.3336e-12	6.39528e-10	yes	PF04116			AT4G25700.1	BETA-OHASE 1	beta-hydroxylase 1
ppa026448m	scaffold_6:3716903-3720462	C12	I12	62.4372	11.0212	-2.50212	7.85827	3.9968e-15	3.19444e-12	yes	PF00232	PTHR10353	KOG0626	AT2G44480.1	BGLU17	beta glucosidase 17
ppa026531m	scaffold_8:2127513-2131679	C12	I12	0.0955865	0.505099	2.40169	-3.55457	0.000378604	0.0121445	yes	PF01582,PF00931,PF00560,PF07725	PTHR23155	KOG4658	AT5G17680.1		disease resistance protein (TIR-NBS-LRR class), putative
ppa026562m	scaffold_2:17890852-17893608	C12	I12	0.105752	0.703123	2.73309	-3.36877	0.000755056	0.0199772	yes	PF05686	PTHR12203	KOG2458	AT3G61270.1		Arabidopsis thaliana protein of unknown function (DUF821)
ppa026610m	scaffold_8:21179543-21180766	C12	I12	1.18692	0.0354545	-5.0651	3.3604	0.000778307	0.0204514	yes				AT3G62730.1
ppa026627m	scaffold_4:8536605-8539423	C12	I12	0.0541164	0.337529	2.64087	-3.43426	0.000594165	0.0165658	yes	PF00931	PTHR23155	KOG4658	AT3G07040.1	RPM1	NB-ARC domain-containing disease resistance protein
ppa026663m	scaffold_1:3284418-3289013	C12	I12	0.868141	0.129662	-2.74318	3.52141	0.000429254	0.0131954	yes	PF04045	PTHR12058	KOG2826	AT2G33385.2	arpc2b	actin-related protein C2B
ppa026792m	scaffold_1:36254053-36256169	C12	I12	1.93476	16.2812	3.07298	-4.25766	2.06581e-05	0.00121927	yes	PF00036	PTHR23050
ppa026843m	scaffold_4:7730728-7732600	C12	I12	0.454824	2.48522	2.44999	-3.87065	0.000108546	0.00451657	yes	PF02365			AT3G12910.1		NAC (No Apical Meristem) domain transcriptional regulator superfamily protein
ppa026927m	scaffold_2:18859671-18860523	C12	I12	21.8929	4.40131	-2.31446	5.55171	2.82883e-08	4.67782e-06	yes	PF00704			AT5G24090.1	CHIA	chitinase A
ppa027053m	scaffold_6:4257489-4259141	C12	I12	4.2699	24.5684	2.52453	-6.21458	5.14618e-10	1.37103e-07	yes	PF00141			AT5G06720.1	PA2	peroxidase 2
ppa1027166m	scaffold_2:24628509-24630852	C12	I12	2.71436	0.563457	-2.26823	4.60057	4.21337e-06	0.000331233	yes	PF05922,PF00082,PF02225	PTHR10795		AT5G51750.1	SBT1.3	subtilase 1.3
ppa1027223m	scaffold_1:4573991-4577649	C12	I12	0.135765	0.749754	2.4653	-4.08652	4.37898e-05	0.00225194	yes	PF08263,PF00560,PF00069,PF07714	PTHR23258	KOG1187	AT5G46330.1	FLS2	Leucine-rich receptor-like protein kinase family protein
ppb009348m	scaffold_4:8397726-8398544	C12	I12	2.29484	27.5678	3.58652	-7.4817	7.32747e-14	4.68519e-11	yes	PF02798,PF00043	PTHR11260	KOG0406	AT1G78380.1	GSTU19	glutathione S-transferase TAU 19
ppb012603m	scaffold_2:24651210-24652166	C12	I12	0.64511	3.16673	2.29538	-3.50975	0.000448533	0.0135706	yes	PF00010			AT5G51790.1		basic helix-loop-helix (bHLH) DNA-binding superfamily protein
ppb013789m	scaffold_6:11489751-11493399	C12	I12	1.14405	5.50579	2.2668	-4.74244	2.11156e-06	0.00019016	yes		PTHR23258		AT1G66980.1	SNC4	suppressor of npr1-1 constitutive 4
ppb013860m	scaffold_3:12419316-12420490	C12	I12	6.46686	1.15597	-2.48396	3.86245	0.000112258	0.00461098	yes
ppb015420m	scaffold_4:11684910-11688147	C12	I12	0.236062	1.51324	2.6804	-3.49079	0.000481602	0.0142783	yes	PF01397,PF03936			AT3G14520.1		Terpenoid cyclases/Protein prenyltransferases superfamily protein
ppb017342m	scaffold_6:11455591-11456806	C12	I12	0.646845	4.73111	2.87069	-4.81816	1.44885e-06	0.000140363	yes		PTHR23258:SF240		AT5G53110.1		RING/U-box superfamily protein
ppb017529m	scaffold_7:9252652-9253077	C12	I12	2.63416	30.5201	3.53434	-5.12428	2.98674e-07	3.51482e-05	yes				AT4G33550.2		Bifunctional inhibitor/lipid-transfer protein/seed storage 2S albumin superfamily protein
ppb018185m	scaffold_1:19639000-19641659	C12	I12	0.445213	3.31405	2.89603	-4.51857	6.22581e-06	0.000454834	yes		PTHR10217		AT5G53130.1	CNGC1	cyclic nucleotide gated channel 1
ppb018229m	scaffold_6:21904309-21905069	C12	I12	0.759951	4.69051	2.62577	-3.69234	0.000222199	0.0079519	yes		PTHR23258		AT3G09010.1		Protein kinase superfamily protein
ppb021252m	scaffold_2:12763371-12764304	C12	I12	1.06871	6.28166	2.55527	-4.61165	3.99487e-06	0.000317963	yes	PF00560	PTHR23258		AT2G34930.1		disease resistance family protein / LRR family protein
