# Supplementary material for: Comparative RNA-Seq Analysis of Early-Infected Peach Leaves by the Invasive Phytopathogen Xanthomonas arboricola pv. pruni
Source: PLoS One. 2013 Jan 14;8(1):e54196. doi: 10.1371/journal.pone.0054196 (PMC3544827; doi:10.1371/journal.pone.0054196)
Supplement: Table S3 — List of differentially expressed peach genes in common at 2 h and 12 h post inoculation with X. arboricola pv. pruni. (XLSX) [file pone.0054196.s004.xlsx]

## Sheet: Tabelle1
gene	locus	sample_1	sample_2	value_1	value_2	log2 (fold_change)	p_value	sample_3	sample_4	value_3	value_4	log2 (fold_change)	p_value	Pfam	PANTHER	annotation
ppa002624m	scaffold_1:1984511-1987374	C2	I2	0.214782	1.52557	2.8284	1.13433e-10	C12	I12	1.12812	0.275633	-2.03309	0.00055845	PF11594	PTHR13871:SF2	Mediator complex subunit 28
ppa007061m	scaffold_1:40466841-40469246	C2	I2	0.128833	0.994002	2.94774	2.97283e-05	C12	I12	1.33254	9.35488	2.81154	3.63248e-09	PF00892		nodulin MtN21 /EamA-like transporter family protein
ppa024025m	scaffold_4:6868563-6870716	C2	I2	1.37749	5.69816	2.04845	7.33622e-11	C12	I12	4.32426	1.07211	-2.01199	7.88738e-05	PF03936, PF01397		Terpene synthase family, metal binding domain
ppa026843m	scaffold_4:7730728-7732600	C2	I2	3.76685	0.914137	-2.04288	7.9252e-08	C12	I12	0.454824	2.48522	2.44999	0.000108546	PF02365		NAC (No Apical Meristem) domain transcriptional regulator superfamily protein
