# Supplementary material for: Comparative RNA-Seq Analysis of Early-Infected Peach Leaves by the Invasive Phytopathogen Xanthomonas arboricola pv. pruni
Source: PLoS One. 2013 Jan 14;8(1):e54196. doi: 10.1371/journal.pone.0054196 (PMC3544827; doi:10.1371/journal.pone.0054196)
Supplement: Table S4 — Complete list of peach novel transcripts that are over or under represented at 2 h post inoculation with X. arboricola pv. pruni. (XLSX) [file pone.0054196.s005.xlsx]

## Sheet: Tabelle1
Transcript locus	sample_1	sample_2	value_1	value_2	log2 (fold_change)	test_stat	p_value	q_value	significant	Annotation
scaffold_1:6138003-6138229	C2	I2	0.662116	507.775	9.58289	-5.76792	8.03e-09	1.47e-06	yes
scaffold_1:13800974-13801217	C2	I2	7.57665	37.0432	2.28958	-5.26165	1.43e-07	1.81e-05	yes	ribosomal protein s12
scaffold_1:13835251-13836060	C2	I2	0.372924	1.50189	2.00983	-3.61114	0.000304849	0.0102591	yes
scaffold_1:26187472-26187552	C2	I2	764.211	3118.54	2.02883	-4.60463	4.13e-06	0.000324342	yes
scaffold_1:30420542-30420618	C2	I2	0	661.674	1.79769e+308	1.79769e+308	0.000729686	0.0196124	yes
scaffold_1:36422873-36422958	C2	I2	60.256	966.979	4.00431	-3.75701	0.000171959	0.00661362	yes
scaffold_1:45766999-45773594	C2	I2	104.687	3.69244	-4.82537	7.58196	3.4e-14	1.81e-11	yes
scaffold_2:3230285-3230897	C2	I2	75.646	0.556324	-7.08719	11.4299	0	0	yes
scaffold_2:9984333-9984563	C2	I2	183.117	44.7944	-2.03137	6.97051	3.16e-12	1.22e-09	yes
scaffold_2:10984889-10985586	C2	I2	6.7687	1.6115	-2.07048	3.3378	0.000844443	0.0214712	yes	probable receptor-like protein kinase at5g39020-like
scaffold_2:14040666-14041121	C2	I2	3.23061	15.6988	2.28078	-6.3948	1.61e-10	4.22e-08	yes	atp synthase cf1 epsilon subunit
scaffold_2:16477519-16478437	C2	I2	0.315962	3.29485	3.38239	-6.4165	1.39e-10	3.69e-08	yes
scaffold_2:22526609-22527090	C2	I2	1.20273	4.91633	2.03127	-3.66306	0.000249218	0.00883408	yes
scaffold_3:1013047-1013172	C2	I2	0	118.198	1.79769e+308	1.79769e+308	9.64e-06	0.000639483	yes	hypothetical chloroplast rf19
scaffold_3:10516500-10517387	C2	I2	7.58602	1.47777	-2.35992	4.85795	1.19e-06	0.000111991	yes
scaffold_3:14217994-14219066	C2	I2	26.2528	117.872	2.16668	-9.97149	0	0	yes
scaffold_3:14223088-14223807	C2	I2	7.25306	36.959	2.34926	-9.1429	0	0	yes
scaffold_4:7930922-7931059	C2	I2	23.8353	144.541	2.60031	-4.23041	2.33e-05	0.00132154	yes
scaffold_4:12764316-12764393	C2	I2	267.054	1659.43	2.63549	-3.67837	0.000234734	0.00846062	yes
scaffold_5:5117441-5118085	C2	I2	0.355391	10.2409	4.84879	-6.00164	1.95e-09	4.18e-07	yes
scaffold_5:6351906-6352378	C2	I2	2.43663	0.260974	-3.22291	3.61968	0.000294967	0.0100196	yes
scaffold_5:11801387-11801714	C2	I2	3.11299	20.1004	2.69085	-3.46713	0.000526052	0.0151423	yes
scaffold_6:8341341-8341604	C2	I2	10.5391	1.36395	-2.94989	3.76511	0.000166476	0.00644841	yes
scaffold_7:6864500-6864580	C2	I2	424.215	0	-1.79769e+308	-1.79769e+308	0.000782701	0.0202199	yes
scaffold_7:10368303-10368825	C2	I2	0.525741	14.6573	4.80113	-6.83489	8.21e-12	2.81e-09	yes
scaffold_7:19980649-19981191	C2	I2	33.8854	1.90437	-4.15328	4.97968	6.37e-07	6.48e-05	yes	mutt domain
scaffold_7:20929942-20930959	C2	I2	25.6777	125.077	2.28423	-10.4761	0	0	yes
scaffold_8:6836956-6837139	C2	I2	14.5251	74.0357	2.34967	-4.98009	6.36e-07	6.48e-05	yes	chk1 checkpoint-like protein
