# Supplementary material for: Comparative RNA-Seq Analysis of Early-Infected Peach Leaves by the Invasive Phytopathogen Xanthomonas arboricola pv. pruni
Source: PLoS One. 2013 Jan 14;8(1):e54196. doi: 10.1371/journal.pone.0054196 (PMC3544827; doi:10.1371/journal.pone.0054196)
Supplement: Table S5 — Complete list of peach novel transcripts that are over or under represented at 12 h post inoculation with X. arboricola pv. pruni. (XLSX) [file pone.0054196.s006.xlsx]

## Sheet: Tabelle1
Transcript locus	sample_3	sample_4	value_3	value_4	log2 (fold_change)	test_stat	p_value	q_value	significant	annotation
scaffold_1:12783001-12783741	C12	I12	12.802	2.01071	-2.67059	3.7991	0.000145222	0.00483447	yes
scaffold_1:13800974-13801217	C12	I12	31.8737	5.05561	-2.65641	4.14119	3.46e-05	0.00146495	yes	ribosomal protein s12
scaffold_1:15939161-15939309	C12	I12	179.011	4.6252	-5.27439	4.84762	1.25e-06	8.77e-05	yes	nadh-plastoquinone oxidoreductase subunit 4
scaffold_1:16394485-16395290	C12	I12	18.6626	2.14445	-3.12147	6.66185	2.7e-11	5.23e-09	yes	cytochrome f
scaffold_1:17317879-17318032	C12	I12	80.9067	6.34595	-3.67235	3.61386	0.000301668	0.00880467	yes
scaffold_1:18925805-18926091	C12	I12	1.6275	10.7229	2.71997	-3.80369	0.000142558	0.00477324	yes
scaffold_1:19359730-19360330	C12	I12	25.026	1.31278	-4.25273	8.01421	1.11e-15	4.67e-13	yes	cytochrome b6
scaffold_1:22023618-22024239	C12	I12	1.10258	5.52436	2.32493	-3.5239	0.000425246	0.0115586	yes	pinus taeda anonymous locus 0_12933_01 genomic sequence
scaffold_1:25627642-25628156	C12	I12	281.762	34.6892	-3.02192	8.706	0	0	yes	50s ribosomal protein l2-b
scaffold_1:26187472-26187552	C12	I12	2676.9	195.966	-3.77189	5.0161	5.27e-07	4.1e-05	yes
scaffold_1:26833056-26833375	C12	I12	9.51293	0.533418	-4.15655	4.49297	7.02e-06	0.000397564	yes	nadh-plastoquinone oxidoreductase subunit j
scaffold_1:26833436-26834461	C12	I12	4.63954	1.0126	-2.19591	4.15083	3.31e-05	0.00141528	yes	photosystem i assembly protein ycf3
scaffold_1:28467761-28468382	C12	I12	25.7132	4.28831	-2.58403	5.69654	1.22e-08	1.46e-06	yes	atp synthase cf1 alpha subunit
scaffold_1:3176487-3176585	C12	I12	907.294	108.073	-3.06957	4.3075	1.65e-05	0.000801092	yes
scaffold_1:34956175-34957467	C12	I12	0.869706	30.0449	5.11045	-10.7901	0	0	yes
scaffold_1:38688443-38688788	C12	I12	327.398	72.072	-2.18354	6.24647	4.2e-10	6.89e-08	yes
scaffold_1:38988769-38990467	C12	I12	1.28243	0.152993	-3.06734	4.59771	4.27e-06	0.00026329	yes	retrotransposon ty1-copia subclass
scaffold_1:41579194-41579258	C12	I12	15886.6	0	-1.79769e+308	-1.79769e+308	6.17e-05	0.00241537	yes
scaffold_1:42720625-42721176	C12	I12	1.86755	76.6783	5.3596	-7.67132	1.71e-14	5.58e-12	yes
scaffold_1:45133272-45133647	C12	I12	8.57936	0.607804	-3.81919	5.08507	3.67e-07	3.05e-05	yes	ribosomal protein s3
scaffold_1:45766999-45773594	C12	I12	168.275	6.10097	-4.78564	8.14626	4.44e-16	1.94e-13	yes
scaffold_1:46840962-46841361	C12	I12	7.5308	49.6172	2.71997	-5.79831	6.7e-09	8.53e-07	yes
scaffold_1:4803527-4803605	C12	I12	97199.5	9619.2	-3.33696	8.62936	0	0	yes
scaffold_1:4823910-4824980	C12	I12	1.0108	0.0959961	-3.39638	4.06904	4.72e-05	0.00192089	yes
scaffold_1:5040227-5040302	C12	I12	4645.05	584.527	-2.99035	4.44623	8.74e-06	0.000476233	yes
scaffold_1:6394118-6394352	C12	I12	20.9997	3.95308	-2.40932	3.39787	0.000679115	0.0165651	yes
scaffold_1:6587376-6588136	C12	I12	1.12712	16.4886	3.87075	-5.32405	1.01e-07	9.78e-06	yes
scaffold_1:8525370-8526700	C12	I12	1.11346	0.239922	-2.21441	3.39057	0.000697483	0.0169081	yes
scaffold_1:8939273-8940003	C12	I12	1.97959	14.3074	2.85349	-5.75256	8.79e-09	1.09e-06	yes
scaffold_1:9817868-9818699	C12	I12	1.24538	13.9241	3.48293	-6.82502	8.79e-12	1.8e-09	yes
scaffold_13:539392-539910	C12	I12	54.3794	4.59316	-3.5655	7.88161	3.33e-15	1.26e-12	yes	photosystem i p700 chlorophyll a apoprotein partial
scaffold_15:462232-462645	C12	I12	22.7837	173.318	2.92735	-4.89235	9.96e-07	7.1e-05	yes	pentatricopeptide repeat-containing protein
scaffold_18:54874-54973	C12	I12	1304.07	167.334	-2.96222	4.6701	3.01e-06	0.000196554	yes
scaffold_18:55025-55757	C12	I12	17.8833	1.73243	-3.36774	6.82992	8.5e-12	1.75e-09	yes	atp synthase beta subunit
scaffold_18:56016-56191	C12	I12	127.054	12.1759	-3.38334	5.08762	3.63e-07	3.03e-05	yes	atp synthase cf1 epsilon subunit
scaffold_18:60945-61013	C12	I12	21573.9	4913.51	-2.13446	4.05797	4.95e-05	0.00199562	yes
scaffold_2:10219080-10219229	C12	I12	328.163	24.7743	-3.72749	5.70766	1.15e-08	1.39e-06	yes
scaffold_2:12156851-12157166	C12	I12	17.1422	3.12199	-2.45701	3.98671	6.7e-05	0.00258033	yes	cytochrome oxidase subunit partial
scaffold_2:13363529-13364381	C12	I12	9.99898	0.535262	-4.22346	6.47147	9.71e-11	1.72e-08	yes	maturase k
scaffold_2:13364446-13367696	C12	I12	216.836	30.7351	-2.81865	8.29641	0	0	yes	photosystem ii protein d1
scaffold_2:13368010-13369934	C12	I12	6.95835	0.447063	-3.9602	7.97907	1.55e-15	6.37e-13	yes	ribosomal protein l2
scaffold_2:13375263-13376249	C12	I12	35.61	3.13629	-3.50515	8.37609	0	0	yes	photosystem ii protein z
scaffold_2:14038191-14038507	C12	I12	7.88083	0.910774	-3.11318	4.04596	5.21e-05	0.00208677	yes
scaffold_2:14039858-14040478	C12	I12	717.947	62.5301	-3.52125	10.1072	0	0	yes	hypothetical chloroplast rf19
scaffold_2:14040666-14041121	C12	I12	14.5317	0.331575	-5.45373	6.86986	6.43e-12	1.36e-09	yes	atp synthase cf1 epsilon subunit
scaffold_2:14041365-14041576	C12	I12	40.3443	6.83959	-2.56038	3.76914	0.000163813	0.00535266	yes	ribosomal protein s3
scaffold_2:14042630-14042761	C12	I12	313.686	11.3246	-4.79179	5.24702	1.55e-07	1.4e-05	yes	cytochrome b6 f complex subunit iv
scaffold_2:14049059-14049236	C12	I12	159.447	4.669	-5.09382	6.3686	1.91e-10	3.31e-08	yes	petd
scaffold_2:16663462-16663932	C12	I12	119.392	15.6426	-2.93215	7.47657	7.64e-14	2.25e-11	yes	cytochrome b6
scaffold_2:16664040-16665130	C12	I12	21.8389	1.6495	-3.7268	8.19764	2.22e-16	9.82e-14	yes	photosystem i p700 chlorophyll a apoprotein a1
scaffold_2:16666005-16666648	C12	I12	3.39686	0.805911	-2.07551	3.31824	0.00090588	0.0204455	yes	nadh dehydrogenase subunit f
scaffold_2:16666715-16667164	C12	I12	4.44707	0.254781	-4.12552	4.45626	8.34e-06	0.000455975	yes
scaffold_2:17081831-17082456	C12	I12	9.27675	1.38337	-2.74543	4.98277	6.27e-07	4.74e-05	yes	hypothetical protein OrniCp080 [Oryza nivara]
scaffold_2:191159-192085	C12	I12	4452.76	627.466	-2.82709	4.18387	2.87e-05	0.00126955	yes	zinc finger CCCH domain-containing protein 48
scaffold_2:22878451-22878719	C12	I12	37.9786	2.02525	-4.22902	5.99016	2.1e-09	2.97e-07	yes	cytochrome b6
scaffold_2:23123869-23123935	C12	I12	5953.93	298.816	-4.31651	3.90685	9.35e-05	0.0033935	yes
scaffold_2:23313339-23313648	C12	I12	9.23183	0.386131	-4.57945	4.16423	3.12e-05	0.00135358	yes	hypothetical chloroplast rf1
scaffold_2:2649303-2650168	C12	I12	17.1466	1.13207	-3.92088	7.84628	4.22e-15	1.56e-12	yes	cytochrome c biogenesis fn
scaffold_2:4837108-4838282	C12	I12	1.19517	0.0428498	-4.80179	4.38155	1.18e-05	0.000609039	yes	hypothetical chloroplast rf1
scaffold_2:4838364-4840414	C12	I12	52.1504	4.53984	-3.52196	9.86211	0	0	yes	photosystem i p700 chlorophyll a apoprotein a1
scaffold_2:6659910-6660608	C12	I12	15.2346	3.45102	-2.14226	4.58312	4.58e-06	0.000277016	yes	ribosomal protein s12
scaffold_3:10062766-10063736	C12	I12	783.423	97.0843	-3.01248	7.90991	2.66e-15	1.05e-12	yes	conserved protein
scaffold_3:1012401-1012908	C12	I12	22.7405	2.42566	-3.22881	6.25436	3.99e-10	6.58e-08	yes	photosystem i p700 apoprotein a1
scaffold_3:10430571-10430958	C12	I12	1206.66	92.863	-3.69978	10.6705	0	0	yes	ribosomal protein l2
scaffold_3:10431496-10431919	C12	I12	7.24772	0.0950237	-6.2531	4.19157	2.77e-05	0.00124034	yes	nadh-plastoquinone oxidoreductase subunit 1
scaffold_3:10432329-10432467	C12	I12	532.076	39.7151	-3.74387	6.06451	1.32e-09	1.93e-07	yes	atpase subunit partial
scaffold_3:10432668-10432834	C12	I12	123.374	20.7854	-2.56939	4.03395	5.48e-05	0.00217985	yes
scaffold_3:10598936-10600145	C12	I12	0.353085	2.29531	2.7006	-4.37337	1.22e-05	0.000623293	yes
scaffold_3:10603364-10603533	C12	I12	5205.92	407.937	-3.67374	9.9313	0	0	yes
scaffold_3:12924854-12924920	C12	I12	1920000	186163	-3.36493	9.76862	0	0	yes
scaffold_3:14217994-14219066	C12	I12	95.9137	443.916	2.21048	-6.12492	9.07e-10	1.38e-07	yes
scaffold_3:14832107-14833217	C12	I12	1.54074	6.75942	2.13328	-4.39025	1.13e-05	0.000592371	yes	protein
scaffold_3:1529453-1529904	C12	I12	3.64387	0.505429	-2.84989	3.9417	8.09e-05	0.00302259	yes
scaffold_3:1529980-1531374	C12	I12	36.3973	4.88957	-2.89605	7.75463	8.88e-15	3.08e-12	yes
scaffold_3:16776955-16777261	C12	I12	9.92203	0.396194	-4.64636	4.22864	2.35e-05	0.00107992	yes	atp1
scaffold_3:17641181-17642124	C12	I12	1.31267	5.73761	2.12795	-4.0949	4.22e-05	0.00175536	yes
scaffold_3:18057863-18058391	C12	I12	2.92299	0.128389	-4.50885	4.0949	4.22e-05	0.00175536	yes	protein rotundifolia like 18
scaffold_3:18696256-18696401	C12	I12	191.226	40.1164	-2.25301	3.5792	0.000344654	0.00976269	yes
scaffold_3:18696985-18697343	C12	I12	40.6932	1.21676	-5.06367	7.80064	6.22e-15	2.27e-12	yes	nadh-plastoquinone oxidoreductase subunit 5
scaffold_3:20046694-20047236	C12	I12	879.262	28.8464	-4.92983	6.82019	9.09e-12	1.85e-09	yes
scaffold_3:3408038-3408301	C12	I12	1.03913	10.9543	3.39804	-3.63878	0.000273929	0.00816347	yes
scaffold_3:4087162-4087551	C12	I12	0.51199	6.29679	3.62043	-4.41321	1.02e-05	0.000543922	yes
scaffold_3:4541315-4541406	C12	I12	3078.2	77.8166	-5.30587	6.66311	2.68e-11	5.21e-09	yes
scaffold_3:5532043-5532639	C12	I12	9.42027	59.2539	2.65307	-6.53072	6.55e-11	1.2e-08	yes
scaffold_3:5906302-5906472	C12	I12	55.6122	5.42822	-3.35685	4.0162	5.91e-05	0.00232042	yes
scaffold_3:5906534-5907143	C12	I12	25.833	3.59401	-2.84555	6.13003	8.79e-10	1.35e-07	yes	acrs-like protein
scaffold_3:8049686-8051273	C12	I12	31.4534	2.88481	-3.44667	8.80744	0	0	yes	photosystem i p700 apoprotein a1
scaffold_3:8052147-8052493	C12	I12	8821.43	646.732	-3.76977	8.25446	2.22e-16	9.82e-14	yes	cell wall-associated hydrolase
scaffold_4:11376226-11376386	C12	I12	3.88944	52.9601	3.76727	-3.39806	0.000678654	0.0165651	yes
scaffold_4:12152049-12152332	C12	I12	8.94281	1.00246	-3.15718	3.50549	0.000455766	0.0122105	yes	valencene synthase-like
scaffold_4:12335119-12335701	C12	I12	15.4683	3.13605	-2.30229	4.66101	3.15e-06	0.000204249	yes	(-)-germacrene d synthase
scaffold_4:12336180-12336604	C12	I12	6.35293	0.945915	-2.74764	4.04115	5.32e-05	0.00212143	yes
scaffold_4:12337158-12337440	C12	I12	22.8657	3.71981	-2.61988	4.17132	3.03e-05	0.0013224	yes	sesquiterpene synthase
scaffold_4:12477038-12477135	C12	I12	985.344	71.8378	-3.77781	4.73687	2.17e-06	0.000145954	yes
scaffold_4:13578681-13578924	C12	I12	28.7749	7.00008	-2.03937	3.29525	0.000983337	0.0217518	yes
scaffold_4:13579128-13579626	C12	I12	10.4704	0.919796	-3.50885	5.63888	1.71e-08	1.96e-06	yes
scaffold_4:14157875-14158290	C12	I12	2.02086	10.9475	2.43757	-4.06266	4.85e-05	0.00196305	yes
scaffold_4:14383117-14383573	C12	I12	2.63247	15.0268	2.51305	-4.5896	4.44e-06	0.00027051	yes
scaffold_4:14468353-14469180	C12	I12	0.26587	1.76838	2.73364	-3.72729	0.000193553	0.0061675	yes	gag-pol polyprotein
scaffold_4:17437617-17437998	C12	I12	1.20363	6.93207	2.5259	-3.63034	0.000283053	0.00836833	yes
scaffold_4:18288669-18289045	C12	I12	1.10066	6.40571	2.541	-3.54652	0.000390357	0.0108025	yes
scaffold_4:18687218-18687698	C12	I12	2.57404	0.301498	-3.09382	3.66578	0.000246591	0.00748972	yes
scaffold_4:19153499-19154790	C12	I12	247.122	16.4223	-3.91149	11.1312	0	0	yes	protein
scaffold_4:21499434-21499645	C12	I12	17.1052	1.86534	-3.19693	3.3623	0.000772961	0.0182537	yes	acetyl- carboxylase carboxyltransferase beta subunit
scaffold_4:22575202-22575826	C12	I12	2.02882	0.346553	-2.5495	3.40521	0.000661129	0.0162494	yes
scaffold_4:22863465-22865111	C12	I12	12.3683	2.47854	-2.31908	5.67367	1.4e-08	1.64e-06	yes
scaffold_4:23526048-23526340	C12	I12	14.079	0.899493	-3.96828	4.83195	1.35e-06	9.43e-05	yes	ribosomal protein s19
scaffold_4:23532080-23532235	C12	I12	180.23	15.4466	-3.54448	5.04967	4.43e-07	3.57e-05	yes
scaffold_4:23899134-23899467	C12	I12	64.9213	297.141	2.19438	-6.052	1.43e-09	2.08e-07	yes
scaffold_4:25770384-25770531	C12	I12	120.32	7.12552	-4.07774	4.39753	1.09e-05	0.000577915	yes
scaffold_4:27429835-27430058	C12	I12	4255.16	634.084	-2.74647	8.24637	2.22e-16	9.82e-14	yes
scaffold_4:27563439-27563749	C12	I12	107.871	12.8271	-3.07204	6.6286	3.39e-11	6.44e-09	yes
scaffold_4:27565848-27565974	C12	I12	161.507	0	-1.79769e+308	-1.79769e+308	0.000424613	0.0115508	yes
scaffold_4:30285085-30285219	C12	I12	517.09	34.4129	-3.90939	5.97598	2.29e-09	3.22e-07	yes
scaffold_4:30514023-30514293	C12	I12	16.974	2.81344	-2.59292	3.79101	0.000150036	0.0049513	yes
scaffold_4:30514365-30514527	C12	I12	100.147	9.77433	-3.35698	4.73916	2.15e-06	0.000144892	yes
scaffold_4:6025511-6025639	C12	I12	628.769	53.9899	-3.54177	5.6979	1.21e-08	1.45e-06	yes	partial
scaffold_4:6988633-6989354	C12	I12	1.79673	17.8438	3.31198	-4.90943	9.13e-07	6.59e-05	yes
scaffold_4:8197155-8198155	C12	I12	7.49011	1.20108	-2.64065	5.23174	1.68e-07	1.51e-05	yes
scaffold_5:10568193-10568470	C12	I12	59.4347	14.3583	-2.04942	4.06578	4.79e-05	0.00194394	yes
scaffold_5:10568614-10569058	C12	I12	75.3026	13.1783	-2.51454	6.07117	1.27e-09	1.86e-07	yes
scaffold_5:10569183-10570033	C12	I12	109.116	11.6803	-3.22371	8.94381	0	0	yes
scaffold_5:16382403-16382898	C12	I12	7.78762	1.4794	-2.39617	3.52244	0.000427598	0.0116132	yes
scaffold_5:2249310-2249475	C12	I12	96.8375	12.1528	-2.99428	4.19124	2.77e-05	0.00124034	yes	cytochrome oxidase subunit i
scaffold_5:2969012-2969121	C12	I12	649.782	24.8182	-4.71049	5.1509	2.59e-07	2.24e-05	yes
scaffold_5:3972174-3972433	C12	I12	621.928	56.7387	-3.45434	8.73514	0	0	yes
scaffold_5:3975247-3975427	C12	I12	3235.33	212.805	-3.92631	10.0798	0	0	yes
scaffold_5:5776159-5777907	C12	I12	0.816383	8.89984	3.44646	-5.11463	3.14e-07	2.66e-05	yes	retrotransposon ty1-copia subclass
scaffold_5:6576866-6577950	C12	I12	13.7146	2.33808	-2.55232	3.76636	0.000165648	0.00539883	yes
scaffold_5:6627618-6628875	C12	I12	4.94243	0.947304	-2.38332	4.69972	2.61e-06	0.000172093	yes	cytochrome c heme attachment protein
scaffold_5:6633650-6638012	C12	I12	18.6974	2.14833	-3.12155	9.62168	0	0	yes	photosystem ii cp47 chlorophyll apoprotein
scaffold_5:6659991-6660233	C12	I12	32.746	7.0928	-2.20689	3.59004	0.000330634	0.00947732	yes
scaffold_5:6665026-6665124	C12	I12	584.359	27.0182	-4.43485	4.02084	5.8e-05	0.00228814	yes
scaffold_5:6669535-6669695	C12	I12	1594.67	191.34	-3.05905	7.17259	7.36e-13	1.81e-10	yes
scaffold_5:6669973-6670434	C12	I12	18.2029	2.70259	-2.75176	3.92841	8.55e-05	0.00315947	yes
scaffold_5:6900649-6900923	C12	I12	25.7652	2.42508	-3.40932	4.98379	6.24e-07	4.72e-05	yes
scaffold_6:10349883-10350007	C12	I12	16.1884	180.134	3.47604	-3.72748	0.000193405	0.0061675	yes
scaffold_6:10732114-10732372	C12	I12	22.3985	2.9029	-2.94784	4.24241	2.21e-05	0.00103122	yes
scaffold_6:12921366-12921799	C12	I12	101.545	8.9053	-3.5113	8.17104	2.22e-16	9.82e-14	yes	atp synthase beta subunit
scaffold_6:12985456-12985566	C12	I12	244.137	0	-1.79769e+308	-1.79769e+308	0.000625221	0.0155487	yes
scaffold_6:17389422-17390037	C12	I12	0.172774	2.0743	3.58566	-3.85609	0.000115213	0.00403103	yes
scaffold_6:18205232-18206109	C12	I12	4.18379	0.80302	-2.3813	4.19096	2.78e-05	0.00124034	yes
scaffold_6:1841230-1841996	C12	I12	1.93691	0.369898	-2.38856	3.4639	0.000532395	0.013791	yes
scaffold_6:19278326-19278717	C12	I12	31.5327	4.0049	-2.97701	5.72771	1.02e-08	1.24e-06	yes
scaffold_6:1927835-1928042	C12	I12	52.9468	0.66443	-6.31628	4.23613	2.27e-05	0.00105461	yes	photosystem i assembly protein ycf4
scaffold_6:20340329-20341685	C12	I12	2.04661	0.446263	-2.19727	3.80195	0.000143563	0.00478869	yes
scaffold_6:25271691-25271820	C12	I12	32.2363	197.059	2.61187	-3.56039	0.000370298	0.0103153	yes	probable lrr receptor-like serine threonine-protein kinase at1g06840-like
scaffold_6:25272923-25274232	C12	I12	0.799497	4.45715	2.47896	-4.77277	1.82e-06	0.000123427	yes	receptor protein kinase-like protein
scaffold_6:25515089-25515628	C12	I12	6.57253	46.7492	2.83042	-6.47818	9.28e-11	1.65e-08	yes
scaffold_6:28809931-28809986	C12	I12	40327.4	4428.33	-3.18693	3.35304	0.000799295	0.0187263	yes
scaffold_6:3447518-3448349	C12	I12	93.2528	13.3274	-2.80675	7.87645	3.33e-15	1.26e-12	yes	orf16-lacz fusion protein
scaffold_6:3520825-3521323	C12	I12	0.322165	2.33487	2.85747	-3.40142	0.00067036	0.0164414	yes	protein
scaffold_6:4004589-4005160	C12	I12	44.271	6.34659	-2.80231	6.51285	7.37e-11	1.33e-08	yes	ribosomal protein l14
scaffold_6:4039101-4039514	C12	I12	1.47583	7.66687	2.37711	-3.6681	0.00024436	0.00744889	yes
scaffold_7:11831585-11831695	C12	I12	361.685	39.7165	-3.18693	4.15612	3.24e-05	0.00139178	yes	cytochrome f
scaffold_7:11868536-11869045	C12	I12	0.317	3.2057	3.33808	-3.76476	0.000166708	0.00542092	yes	protein
scaffold_7:13497319-13497385	C12	I12	10374.7	1792.9	-2.5327	3.82747	0.000129466	0.0044464	yes
scaffold_7:14298636-14298948	C12	I12	13.2863	1.88253	-2.81919	4.15657	3.23e-05	0.00139178	yes
scaffold_7:1525442-1525892	C12	I12	21.856	0.595593	-5.19756	7.55713	4.13e-14	1.3e-11	yes	photosystem i assembly protein ycf4
scaffold_7:1526184-1526358	C12	I12	67.9724	4.97546	-3.77205	4.56753	4.93e-06	0.00029683	yes
scaffold_7:1526417-1526712	C12	I12	83.925	0.776863	-6.7553	4.54611	5.46e-06	0.000323477	yes
scaffold_7:15277448-15277513	C12	I12	122192	16894.9	-2.85449	6.51489	7.27e-11	1.31e-08	yes
scaffold_7:15627581-15627724	C12	I12	96.5327	5.29877	-4.18729	3.77926	0.000157296	0.00516987	yes	cytochrome b-559 alpha subunit
scaffold_7:17319535-17319868	C12	I12	16.3667	0.958518	-4.09382	5.9232	3.16e-09	4.33e-07	yes
scaffold_7:17320170-17320423	C12	I12	26.128	3.08322	-3.08309	4.45821	8.26e-06	0.000453753	yes
scaffold_7:19980649-19981191	C12	I12	1.85709	51.2272	4.7858	-6.31403	2.72e-10	4.59e-08	yes	mutt domain
scaffold_7:22706378-22706861	C12	I12	217.286	41.6061	-2.38473	6.93294	4.12e-12	9.06e-10	yes	ATP synthase subunit alpha
scaffold_7:22707289-22707496	C12	I12	390.273	43.1905	-3.1757	6.85102	7.33e-12	1.52e-09	yes
scaffold_7:383694-384075	C12	I12	48.9476	6.93156	-2.81998	5.89097	3.84e-09	5.21e-07	yes
scaffold_7:4176984-4177350	C12	I12	4.23243	0.12821	-5.04491	3.34517	0.000822308	0.0190679	yes
scaffold_7:4745596-4745651	C12	I12	278934	19220.2	-3.85923	6.18459	6.23e-10	9.88e-08	yes
scaffold_7:4827988-4828087	C12	I12	1450.59	128.718	-3.49435	5.27274	1.34e-07	1.24e-05	yes
scaffold_7:5472514-5473258	C12	I12	25.3738	4.31176	-2.55699	5.88529	3.97e-09	5.37e-07	yes	photosystem ii protein partial
scaffold_7:5476696-5478223	C12	I12	22.99	2.63874	-3.12308	7.78863	6.88e-15	2.49e-12	yes	chloroplast envelope membrane protein
scaffold_7:5478298-5482222	C12	I12	26.6804	2.12229	-3.65209	10.1512	0	0	yes	cytochrome b6
scaffold_7:5482281-5482360	C12	I12	3316.28	253.328	-3.71049	5.30388	1.13e-07	1.08e-05	yes
scaffold_7:5482444-5483955	C12	I12	38.5676	3.1162	-3.62953	9.31604	0	0	yes	photosystem ii cp47 chlorophyll apoprotein
scaffold_7:5717198-5717277	C12	I12	76178.4	6966.53	-3.45087	8.6321	0	0	yes
scaffold_7:6325361-6325500	C12	I12	456.041	71.2215	-2.67878	4.70271	2.57e-06	0.00016992	yes	atp synthase cf1 alpha subunit
scaffold_7:8296338-8298238	C12	I12	0.208268	1.70467	3.03298	-4.78997	1.67e-06	0.000114694	yes
scaffold_8:11283167-11283492	C12	I12	117.217	14.4195	-3.02309	6.7745	1.25e-11	2.53e-09	yes
scaffold_8:11283610-11283898	C12	I12	22.8787	5.61062	-2.02777	3.46648	0.000527318	0.0136989	yes
scaffold_8:11284437-11284822	C12	I12	11.1622	1.03778	-3.42704	5.026	5.01e-07	3.95e-05	yes	protein
scaffold_8:14289997-14290439	C12	I12	0.398094	3.23487	3.02253	-3.62115	0.000293298	0.00862025	yes
scaffold_8:15367346-15367458	C12	I12	2237.9	520.828	-2.10327	4.38094	1.18e-05	0.000609384	yes
scaffold_8:19951567-19951634	C12	I12	5850.17	0	-1.79769e+308	-1.79769e+308	0.000269396	0.00804432	yes
scaffold_8:3999233-3999476	C12	I12	120.855	5.45198	-4.47035	7.5199	5.48e-14	1.63e-11	yes	photosystem1 subunit a
scaffold_8:4769029-4769586	C12	I12	4.49333	0.589147	-2.93109	4.33864	1.43e-05	0.000707831	yes	acetyl- carboxylase carboxyltransferase beta subunit
scaffold_8:5430482-5430604	C12	I12	265.798	40.6082	-2.71049	3.75509	0.000173277	0.00560739	yes
scaffold_8:6836956-6837139	C12	I12	118.684	10.3229	-3.52321	5.32173	1.03e-07	9.87e-06	yes	chk1 checkpoint-like protein
scaffold_8:6839401-6839465	C12	I12	7160.16	589.69	-3.60196	3.83799	0.000124047	0.00429539	yes
scaffold_8:9084500-9087181	C12	I12	5.82448	1.42596	-2.0302	4.89908	9.63e-07	6.89e-05	yes	hypothetical protein MTR_4g035030 [Medicago truncatula]
scaffold_8:9092210-9092526	C12	I12	50.8018	3.09948	-4.03478	6.95141	3.62e-12	8.11e-10	yes	atp synthase cf0 subunit iv
scaffold_8:9092579-9092731	C12	I12	478.24	49.9979	-3.2578	5.8585	4.67e-09	6.15e-07	yes
scaffold_8:9630920-9631041	C12	I12	167.521	5.25583	-4.99428	3.30912	0.000935891	0.0209504	yes
scaffold_9:1413061-1413206	C12	I12	188.372	25.0728	-2.90939	4.3038	1.68e-05	0.000812254	yes	cytochrome p450 like_tbp
scaffold_9:1413275-1413385	C12	I12	1555.25	174.752	-3.15376	5.56911	2.56e-08	2.84e-06	yes
scaffold_9:381819-381916	C12	I12	3796	255.423	-3.89352	6.76091	1.37e-11	2.76e-09	yes
scaffold_9:575465-575987	C12	I12	0.789542	5.91927	2.90633	-4.0794	4.52e-05	0.00185823	yes
