# Supplementary material for: Comparative RNA-Seq Analysis of Early-Infected Peach Leaves by the Invasive Phytopathogen Xanthomonas arboricola pv. pruni
Source: PLoS One. 2013 Jan 14;8(1):e54196. doi: 10.1371/journal.pone.0054196 (PMC3544827; doi:10.1371/journal.pone.0054196)
Supplement: Table S6 — List of peach novel transcripts that are over or under represented at both 2 h and 12 h post inoculation with X. arboricola pv. pruni . (XLSX) [file pone.0054196.s007.xlsx]

## Sheet: Tabelle1
Transcript locus	sample_1	sample_2	value_1	value_2	log2 (fold_change)	test_stat	p_value	q_value	significant	sample_3	sample_4	value_3	value_4	log2 (fold_change)	test_stat	p_value	q_value	significant	Annotation
scaffold_1:13800974-13801217	C2	I2	7.57665	37.0432	2.28958	-5.26165	1.43e-07	1.81e-05	yes	C12	I12	31.8737	5.05561	-2.65641	4.14119	3.46e-05	0.00146495	yes	ribosomal protein s12
scaffold_1:26187472-26187552	C2	I2	764.211	3118.54	2.02883	-4.60463	4.13e-06	0.000324342	yes	C12	I12	2676.9	195.966	-3.77189	5.0161	5.27e-07	4.1e-05	yes
scaffold_1:45766999-45773594	C2	I2	104.687	3.69244	-4.82537	7.58196	3.4e-14	1.81e-11	yes	C12	I12	168.275	6.10097	-4.78564	8.14626	4.44e-16	1.94e-13	yes
scaffold_2:14040666-14041121	C2	I2	3.23061	15.6988	2.28078	-6.3948	1.61e-10	4.22e-08	yes	C12	I12	14.5317	0.331575	-5.45373	6.86986	6.43e-12	1.36e-09	yes	atp synthase cf1 epsilon subunit
scaffold_3:14217994-14219066	C2	I2	26.2528	117.872	2.16668	-9.97149	0	0	yes	C12	I12	95.9137	443.916	2.21048	-6.12492	9.07e-10	1.38e-07	yes
scaffold_7:19980649-19981191	C2	I2	33.8854	1.90437	-4.15328	4.97968	6.37e-07	6.48e-05	yes	C12	I12	1.85709	51.2272	4.7858	-6.31403	2.72e-10	4.59e-08	yes	mutt domain
scaffold_8:6836956-6837139	C2	I2	14.5251	74.0357	2.34967	-4.98009	6.36e-07	6.48e-05	yes	C12	I12	118.684	10.3229	-3.52321	5.32173	1.03e-07	9.87e-06	yes	chk1 checkpoint-like protein
