# Supplementary material for: Comparative RNA-Seq Analysis of Early-Infected Peach Leaves by the Invasive Phytopathogen Xanthomonas arboricola pv. pruni
Source: PLoS One. 2013 Jan 14;8(1):e54196. doi: 10.1371/journal.pone.0054196 (PMC3544827; doi:10.1371/journal.pone.0054196)
Supplement: Table S7 — List of putative transcripts that could correspond to the PR and ERF genes identified by Sherif and colleagues [12] [74] . (XLSX) [file pone.0054196.s008.xlsx]

## Sheet: Tabelle1
possible transcript	linkage group	function	Expression in our study	Reference
ppa025994m	1	thaumatin	Not differentially expressed	Sherif et al., 2011
ppa014446m	1	unknown	Not differentially expressed	Sherif et al., 2011
ppa019465m	1	thaumatin	Not expressed	Sherif et al., 2011
ppa008563m	1	transcription factor activity, regulation of transcription, DNA-dependent	Not differentially expressed	Sherif et al., 2012
ppa018211m	2	cysteine-rich secretory protein	Not differentially expressed	Sherif et al., 2011
ppa026643m	2	thaumatin	Not expressed	Sherif et al., 2011
ppb019990m	2	GLUCOSYL/GLUCURONOSYL TRANSFERASES	not expressed	Sherif et al., 2012
ppa010471m	3	thaumatin	Not differentially expressed	Sherif et al., 2011
ppa010479m	3	thaumatin	Not differentially expressed	Sherif et al., 2011
ppa006366m	3	transcription factor activity, regulation of transcription, DNA-dependent	Not differentially expressed	Sherif et al., 2012
ppa010031m	4	thaumatin	Not differentially expressed	Sherif et al., 2011
ppa016600m	4	cysteine-rich secretory protein	Not expressed	Sherif et al., 2011
ppa009707m	5	transcription factor activity, regulation of transcription, DNA-dependent	only downregulated at 2h of -1.4 (log2fold) change	Sherif et al., 2012
ppa011521m	6	cysteine-rich secretory protein	Not expressed	Sherif et al., 2011
ppa018008m	6	thaumatin	Not differentially expressed	Sherif et al., 2011
ppa005376m	6	transcription factor activity, regulation of transcription, DNA-dependent	Not differentially expressed	Sherif et al., 2012
ppa010568m	7	thaumatin	only up-regulated at 2h of 1.2 (log2 fold) change	Sherif et al., 2011
ppa027209m	7	cysteine-rich secretory protein	Not expressed	Sherif et al., 2011
ppa009119m	7	thaumatin	Not differentially expressed	Sherif et al., 2011
ppa009384m	7	thaumatin	Not differentially expressed	Sherif et al., 2011
ppa008035m	8	thaumatin	Not differentially expressed	Sherif et al., 2011
ppa009841m	8	thaumatin	Not differentially expressed	Sherif et al., 2011
ppa008730m	8	transcription factor activity, regulation of transcription, DNA-dependent	Not differentially expressed	Sherif et al., 2012
